# Supplementary material for: Polygenic risk scores for asthma and allergic disease associate with COVID-19 severity in 9/11 responders
Source: PLoS One. 2023 Mar 9;18(3):e0282271. doi: 10.1371/journal.pone.0282271 (PMC9997960; doi:10.1371/journal.pone.0282271)
Supplement: S1 Data — (CSV) [file pone.0282271.s007.csv]

EUR	AFR	NAT	EAS	SAS	COVIDCategorization	SevereCOVID	COVIDResidual	Coronary_artery_disease_2017_van_der_Harst	Diabetes_type_2_2018_Xue	Allergic_Diseases_2018_Zhu	Asthma_2018_Zhu	Covid_hospital_vs_all_2020_C19_HGI	Covid_hospital_vs_not_2020_C19_HGI	PC1	PC2	PC3	PC4	PC5	PC6	PC7	PC8	PC9	PC10	BMI	SEX	COVID19ReportStatus	OADCert	URDCert
0.96894	0	0.00591	0.01973	0.00542	2	1	1	-0.000296621	0.00009552	0.0000153	-0.00003344	-0.0000285	0.00000706	-0.00210843	-0.00843229	0.0196397	0.000416712	0.00133695	0.000888033	-0.000149263	-0.00461903	0.0343589	-0.00890345	43.82	1	1	1	0
0.69099	0.05369	0	0.06841	0.18691	3	1	2	-0.00029652	0.00010483	0.00001109	-0.00001672	-0.00000698	0.00003469	-0.00116334	-0.0118401	0.019257	-0.00396373	0.000137279	0.00319925	-0.00023379	0.00291212	-0.0418967	-0.00864494	33.49	1	1	0	0
0.67088	0.05328	0	0.06065	0.21519	3	1	2	-0.000296041	0.00009362	0.00001312	-0.00003117	-0.00002555	0.00000325	-0.00137478	-0.0118753	0.0169934	-0.00450226	0.00246298	0.000163773	0.00361383	0.00180684	-0.0470764	-0.00857127	34.42	1	0	1	1
0.71088	0.06063	0	0.02752	0.20097	2	1	1	-0.000297242	0.00008283	0.00001206	-0.0000336	-0.00001947	0.00002947	-0.00113648	-0.0100227	0.01673	-0.00588802	0.000246026	0.00123372	0.000103848	0.00101847	-0.0467565	-0.008349	30.16	1	0	0	1
0.67601	0.05473	0	0.06289	0.20637	3	1	2	-0.000296808	0.00008741	0.00000253	-0.00004079	-0.00000915	0.00002594	-0.00152646	-0.0111633	0.0185405	-0.00568	-0.00117507	0.00112498	0.00180965	0.00329297	-0.0393546	-0.00785963	34.12	1	1	1	1
0.71967	0.05617	0	0.0503	0.17386	2	1	1	-0.000288119	0.00008139	0.00001554	-0.00003808	-0.00002595	0.00001376	-0.00156566	-0.0100003	0.0171922	-0.00317341	-0.00068341	0.0012601	0.000443099	0.000159226	-0.0356079	-0.00773742	29.83	1	0	1	1
0.7191	0.04822	0	0.06316	0.16952	2	1	1	-0.000303468	0.00008759	0.00001313	-0.00001755	-0.00002124	0.00000983	-0.00128736	-0.011052	0.0166267	-0.00535829	-0.0013243	0.000384692	0.00081775	0.000826094	-0.0326892	-0.00755153	29.1	1	1	0	0
0.73412	0.05802	0	0.05111	0.15675	3	1	1	-0.00029642	0.00004515	0.00000225	-0.00003698	-0.00000394	0.0000269	-0.00122225	-0.0102474	0.0189642	-0.00533572	0.000325651	0.00352496	0.00205016	0.00189151	-0.0430576	-0.00744705	25.23	1	0	0	0
0.70102	0.0653	0	0.02716	0.20652	2	1	1	-0.000301358	0.00007021	0.00000266	-0.00002473	-0.00000468	0.00003424	-0.00145768	-0.0111501	0.0216578	-0.00461321	0.0000172	0.00135461	0.00030166	0.00170175	-0.042879	-0.00727915	28.52	1	1	0	1
0.69269	0.05611	0	0.03847	0.21273	3	1	1	-0.00028924	0.0001041	0.00000769	-0.00002312	-0.00002138	0.00000955	-0.00110889	-0.0110276	0.0194049	-0.00502639	0.000235416	-0.0000931	0.00163377	0.00287315	-0.0407119	-0.00707522	29.82	1	1	1	1
0.69714	0.07532	0	0.03957	0.18797	3	1	2	-0.000296288	0.00009657	0.0000336	-0.00000756	0.00000233	0.00003258	-0.00104619	-0.0109763	0.0177039	-0.00535677	0.00016788	0.00200756	0.00173875	0.0026149	-0.0393294	-0.00707061	31.38	1	0	0	1
0.70634	0.04521	0	0.06965	0.1788	2	1	1	-0.000292067	0.00007908	0.00001411	-0.00000675	-0.00001015	0.00001895	-0.00112446	-0.0115633	0.0171021	-0.00427306	-0.00138176	0.00242049	0.000465687	0.000450109	-0.0345404	-0.00688821	34.78	1	0	0	1
0.71557	0.06063	0	0.06519	0.15861	3	1	1	-0.000289485	0.00006244	0.00000398	-0.00001874	-0.00001278	0.00001987	-0.00112469	-0.0109026	0.0189552	-0.0044787	-0.000347128	0.00137908	0.00341327	-0.0000224	-0.0405265	-0.00664099	46.19	1	1	0	1
0.68858	0.06056	0	0.041	0.20986	3	1	1	-0.000299639	0.00008348	0.0000057	-0.00003014	-0.0000126	0.00001936	-0.00107016	-0.0108585	0.0200049	-0.00547728	-0.00102085	0.00132085	0.00369304	0.00242628	-0.0396045	-0.00663881	30.74	1	1	0	1
0.71397	0.05169	0	0.06019	0.17415	3	1	1	-0.000305127	0.00004914	0.00001913	-0.00003214	0.00000413	0.00003899	-0.00111889	-0.0107438	0.0183871	-0.00410117	0.000824317	0.000383605	0.00111647	0.002175	-0.0369304	-0.00662963	24.79	1	0	1	1
0.79536	0.04146	0	0.04512	0.11806	2	1	2	-0.000299512	0.00006797	-0.00001776	-0.00003304	-0.00000444	0.00003125	-0.00232573	-0.00699089	0.013596	-0.00428097	-0.00214321	0.00169444	0.000153389	0.00195977	-0.0328442	-0.00660156	31.9	1	1	1	1
0.74582	0.06146	0	0.01589	0.17683	3	1	2	-0.000296803	0.00009785	0.00000929	-0.00001981	-0.00002259	0.000012	-0.00125484	-0.0109368	0.0183686	-0.00447452	-0.000991044	0.00368386	0.00272033	0.00169318	-0.0358237	-0.00613533	38.96	1	0	1	1
0.72992	0.04647	0	0.06496	0.15865	3	1	1	-0.000290282	0.00007638	0.00001777	-0.00002046	-0.00001453	0.00003243	-0.00162747	-0.0112181	0.0180539	-0.00354768	0.00100767	0.00119976	0.00156354	-0.000261784	-0.034223	-0.00609586	29.75	1	1	1	1
0.69066	0.06429	0	0.04203	0.20302	2	1	1	-0.000301713	0.00007226	0.00000467	-0.00004164	-0.00001132	0.00002073	-0.00121485	-0.0101796	0.0174413	-0.0032908	0.000882201	0.00187244	0.00198675	0.0011882	-0.0371162	-0.00599351	26.25	1	1	1	0
0.74861	0.04787	0	0.05918	0.14434	3	1	2	-0.000297413	0.00011914	0.00001179	-0.00003469	-0.00001064	0.00001948	-0.00148283	-0.00996524	0.0176802	-0.00507875	-0.00155752	0.000973655	0.00265415	0.00321597	-0.0372584	-0.00576197	32.82	1	0	0	0
0.7028	0.05471	0	0.02765	0.21484	3	1	2	-0.000295277	0.00010381	0.00001726	-0.00000752	-0.00002502	0.00001445	-0.00126098	-0.0107734	0.0164833	-0.00531779	0.00102914	0.000286607	0.00135814	0.000736795	-0.0323771	-0.0056972	31.78	1	0	0	1
0.75631	0.03357	0	0.04408	0.16604	2	1	1	-0.000302671	0.00010199	-0.00000008	-0.00004587	-0.00001514	0.00003074	-0.00187659	-0.00990738	0.0163803	-0.00457113	0.000865261	0.00107664	0.000216442	0.00204875	-0.0294713	-0.0056223	30.96	1	1	0	0
0.72872	0.05848	0	0.05409	0.15871	1	1	1	-0.000290081	0.0000653	-0.00000656	-0.00002582	-0.00001284	0.00002803	-0.00126447	-0.0106458	0.0173898	-0.00253489	0.0000466	0.00238574	0.0011215	0.00262825	-0.0360715	-0.00517937	24.51	2	0	1	1
0.69698	0.05769	0	0.05211	0.19322	4	2	2	-0.000291774	0.00008095	0.00002777	-0.00003041	0.00004109	0.00010829	-0.0012773	-0.0110871	0.0184941	-0.00542256	-0.0000856	0.00244027	0.000335545	0.0010363	-0.0368594	-0.00514715	32.97	1	1	0	1
0.75729	0.05618	0	0.03579	0.15074	3	1	2	-0.000301376	0.00005989	0.00000354	-0.0000095	-0.0000047	0.00004033	-0.00120756	-0.0105092	0.0178869	-0.00215242	-0.000523549	0.00225419	0.000466347	0.00146242	-0.0363112	-0.00511046	28.7	1	0	0	0
0.73991	0.05677	0	0.03605	0.16727	2	1	2	-0.00029581	0.00005601	0.0000094	-0.00001732	-0.0000052	0.00002787	-0.00139497	-0.00984949	0.0177022	-0.0030824	0.000523755	0.00219398	0.00158543	0.00102824	-0.0365612	-0.00501933	22.82	2	1	0	1
0.73018	0.05094	0	0.05425	0.16463	5	5	1	-0.000292926	0.00007961	0.00001546	-0.00002574	-0.0000157	0.00002657	-0.00161071	-0.0109706	0.0183109	-0.00531124	-0.00186261	0.00204679	0.000379508	0.00286817	-0.0389084	-0.00493636	35.02	1	0	0	0
0.76548	0.03903	0	0.04164	0.15385	2	1	1	-0.000300441	0.00006706	0.00002203	-0.00001397	-0.00001792	0.00002841	-0.00200842	-0.00768982	0.011973	-0.00189707	0.000891647	-0.000464829	0.00193649	0.00115166	-0.0269541	-0.00493289	30.54	1	0	1	1
0.71585	0.05035	0	0.06392	0.16988	3	1	3	-0.000297952	0.00009393	0.00002326	0.00000326	-0.00000436	0.00004308	-0.00157761	-0.0109806	0.0176849	-0.00424307	0.00136033	-0.00189156	0.001951	0.00165792	-0.0363262	-0.00493047	36.51	1	1	1	0
0.74146	0.0374	0	0.05655	0.16459	3	1	2	-0.000297203	0.00006828	0.00001692	0.00000428	-0.00002295	0.00001996	-0.00110619	-0.0116526	0.0179444	-0.00626835	0.00109098	0.000780382	0.0026025	0.0021741	-0.0365221	-0.00485981	29.39	1	0	1	1
0.70792	0.05793	0	0.04731	0.18684	2	1	2	-0.000293125	0.00010952	0.00000881	-0.00003287	-0.00001774	0.00001716	-0.00134518	-0.0109067	0.0181832	-0.00451145	-0.000275316	0.00224776	0.00079587	0.000705986	-0.0373773	-0.00479625	30	1	1	0	1
0.73301	0.0629	0	0.04437	0.15972	3	1	1	-0.000303319	0.00005888	-0.00000251	-0.00002979	-0.0000248	0.00000398	-0.00119954	-0.0100654	0.0162392	-0.00305359	0.0015426	0.000934327	0.00199473	0.001724	-0.0349956	-0.00469089	26.41	1	1	0	0
0.75186	0.05749	0	0.04949	0.14116	2	1	2	-0.000297684	0.00007243	-0.00000024	-0.00005779	-0.0000189	0.00002943	-0.000762338	-0.0118174	0.0184179	-0.00506805	0.0013359	-0.0001425	0.0021966	-0.00105991	-0.0274564	-0.00430741	33.01	1	1	0	1
0.83487	0.02358	0	0.01996	0.12159	3	1	1	-0.000288408	0.00008819	-0.00001429	-0.00001631	-0.00001311	0.00002546	-0.00284399	-0.00179347	0.00465817	-0.00298146	-0.000397156	-0.00179793	0.00130393	0.000278947	-0.0213531	-0.00417165	31.1	1	1	0	1
0.77009	0.11754	0	0.03376	0.07861	1	1	1	-0.00029663	0.00003999	0.00001311	-0.00002543	-0.00001783	0.00002209	0.0028476	-0.00590281	0.00928259	-0.00147499	0.000990559	-0.000171722	-0.0000874	0.00230719	-0.0185987	-0.00412912	29.2	1	1	1	0
0.92271	0.00607	0	0	0.07122	3	1	1	-0.000300109	0.0000209	-0.00000929	-0.00004202	-0.00002687	0.00000645	-0.00379177	0.00278629	-0.00190868	-0.00342251	0.00143915	0.000797976	0.000554624	0.00234939	-0.00982937	-0.00398978	35.46	1	0	0	0
0.98576	0.00395	0.01029	0	0	1	1	1	-0.000292498	0.000066	-0.00004079	-0.00006309	-0.00003296	0.0000118	-0.00453624	0.00867272	-0.0108292	-0.000665591	0.000193047	-0.00122225	-0.000247852	-0.000565498	-0.00171552	-0.00395213	29.99	1	1	0	0
0.89311	0.00662	0	0.0096	0.09067	2	1	2	-0.000293596	0.00009021	0.00000786	-0.00003972	-0.00003466	0.00001842	-0.00193428	-0.00759063	0.0163055	0.000366741	0.000629397	0.00040863	-0.000541637	0.00068707	0.0091711	-0.00384637	26.87	1	1	0	1
0.93646	0.00974	0	0	0.0538	4	2	2	-0.000284388	0.00009747	-0.00003133	-0.00002546	-0.00001098	0.00001658	-0.00370466	0.00334976	-0.00206636	-0.00293247	-0.00106494	-0.00306247	0.0014724	-0.000884339	-0.0128418	-0.00376248	43.04	1	1	.	.
0.85913	0.01179	0	0.03448	0.0946	2	1	2	-0.000291881	0.00005917	-0.00000738	-0.00000223	-0.00001382	0.00003811	-0.00314788	-0.000250886	0.00313324	-0.00375528	-0.000455019	-0.000920346	0.00106006	-0.00120991	-0.0191452	-0.00374216	27.85	1	1	0	0
0.83059	0.02657	0	0.03403	0.10881	2	1	1	-0.00029479	0.00007988	0.00000885	-0.00003014	-0.00001509	0.00003507	-0.00262868	-0.00362362	0.00750861	-0.00312684	0.000945522	-0.000139289	0.000969345	0.00158951	-0.0204647	-0.00368021	27.63	1	1	1	1
0.8396	0.01935	0	0.026	0.11505	3	1	2	-0.000297596	0.00006118	0.00000637	-0.00004592	-0.00001723	0.00002014	-0.00289379	-0.00278063	0.0060425	-0.0031994	0.000686058	0.00159202	-0.000126858	0.000682988	-0.020485	-0.00366311	34.95	1	0	1	0
0.98596	0	0	0	0.01404	3	1	1	-0.000283175	0.00005082	-0.00003571	-0.00004822	-0.00000072	0.00002091	-0.00440705	0.00922095	-0.0106226	-0.00200095	0.000406825	-0.00160558	0.00171113	-0.00256244	0.000426963	-0.00366291	30.37	1	0	1	1
0.74811	0.04311	0.12562	0.01535	0.06781	4	2	2	-0.000275232	0.00011314	0.00000156	-0.00002902	-0.00002155	0.00003187	0.000943369	-0.0178195	-0.00188248	0.0158418	-0.000073	0.000611114	-0.000339928	-0.000968416	-0.00644865	-0.00355183	25.64	1	1	0	1
0.99821	0	0	0	0.00179	3	1	1	-0.000294912	0.00005088	-0.0000251	-0.0000281	-0.0000428	-0.0000065	-0.00465932	0.00749382	-0.00846978	-0.00296747	-0.000819436	-0.00220486	-0.000846874	0.00107863	-0.00151932	-0.00350259	30.56	1	1	0	0
0.89151	0.03369	0	0.02016	0.05464	2	1	1	-0.000297979	0.00003518	0.00000443	-0.00002207	-0.00002071	0.0000288	-0.00260577	-0.00227532	0.00608548	-0.00208022	-0.000896383	0.00168809	0.000577181	-0.00104182	-0.0153242	-0.00321029	36.1	1	0	0	0
0.97345	0	0	0	0.02655	2	1	1	-0.000284963	0.00006483	-0.00001551	-0.00002264	-0.00002766	0.00000821	-0.00429377	0.00585656	-0.00592577	-0.000976123	0.000306265	0.000632957	0.000832046	0.000940851	-0.00185518	-0.00312118	34.43	1	1	0	0
0.86143	0.02238	0	0.00408	0.11211	3	1	2	-0.000293545	0.00004744	0.00000697	-0.00001318	-0.00002344	0.00001431	-0.00283716	-0.000744004	0.00367949	-0.000881399	-0.000931339	0.000233495	0.00240354	-0.000289886	-0.0182883	-0.00311427	42.37	1	0	0	0
0.72878	0.10167	0.07325	0.01552	0.08078	3	1	2	-0.000290797	0.00006255	0.00001254	-0.0000309	-0.00001864	0.00001854	0.00233135	-0.0135383	0.00376744	0.0151276	0.000766081	0.00123771	0.000222318	-0.000799173	-0.0179566	-0.00302036	26.16	1	1	1	1
0.88495	0.01517	0	0.01822	0.08166	1	1	1	-0.000304128	0.00007024	-0.00000039	-0.00003589	-0.00002577	0.00001221	-0.00202031	-0.00791039	0.017167	-0.000481072	-0.00173165	-0.00149744	-0.000525216	0.00292995	0.00805334	-0.00298176	44.59	1	0	1	1
0.96008	0	0	0	0.03992	2	1	1	-0.000289568	0.00001773	-0.00004259	-0.0000479	-0.00001421	0.00001313	-0.00464168	0.0094019	-0.0106939	-0.0037154	0.000820688	-0.00199457	0.000257545	-0.00268535	-0.002842	-0.00296182	38.87	1	0	1	0
0.81938	0.03017	0	0.03399	0.11646	3	1	1	-0.000284069	0.00008665	0.00000057	-0.00001381	-0.00001184	0.0000292	-0.00185816	-0.00584204	0.00885536	-0.00387895	-0.0000937	-0.0000398	0.00308486	0.00105144	-0.0123388	-0.00293584	35.83	1	0	0	1
0.77954	0.07709	0.14337	0	0	2	1	1	-0.000289024	0.00005737	-0.00000115	-0.00003215	-0.0000091	0.00002473	0.00306814	-0.0127738	-0.0084206	0.0224232	-0.000599838	0.00123638	0.000108932	-0.00239867	-0.000921239	-0.00293403	28.93	1	1	1	0
0.88445	0.01067	0	0.01449	0.09039	2	1	2	-0.000291613	0.00006857	0.000018	-0.00000035	-0.00000662	0.00003563	-0.00280579	-0.00296619	0.00885066	-0.00226105	0.00148924	0.000630277	0.000110229	-0.000282966	-0.00680694	-0.00281771	32.17	1	0	1	1
0.98137	0	0	0	0.01863	1	1	1	-0.000292986	0.00002477	-0.0000247	-0.00002934	-0.00002251	0.00002587	-0.00414478	0.0054288	-0.00327051	-0.00115275	0.00031188	-0.000745504	-0.000242009	-0.000175572	-0.000275058	-0.00281219	27.03	1	1	1	1
0.98114	0.00172	0.00634	0	0.0108	2	1	1	-0.000303466	0.00002888	-0.00003132	-0.00003343	-0.00003165	-0.00000487	-0.00388873	0.00665379	-0.00910224	-0.00201155	0.000302996	-0.00184942	0.00131804	0.0007958	0.00141959	-0.00280831	31.01	1	0	1	1
0.98985	0	0.01015	0	0	3	1	2	-0.0002927	0.00001801	-0.00004077	-0.00002853	-0.00003784	0.00000418	-0.00483903	0.00860035	-0.010091	-0.00170938	0.000157834	-0.00173901	0.00173612	0.00107223	-0.00394365	-0.00264214	31.16	1	1	0	0
0.82459	0.03155	0	0.03895	0.10491	3	1	2	-0.00030029	0.00003302	0.00001585	-0.00002287	-0.00002682	0.00001964	-0.00128494	-0.0094347	0.0162449	-0.00245658	0.00164368	0.000836788	0.000372576	-0.00146521	-0.0122809	-0.00263	27.78	1	1	0	0
0.8464	0.02355	0	0.01686	0.11319	3	1	1	-0.000285545	0.00008031	0.00000094	-0.00000616	-0.00002137	0.00003809	-0.00163104	-0.00819468	0.0157393	-0.000051	-0.000339678	0.00061221	0.000556123	0.00244194	-0.00393987	-0.00259164	38.29	1	1	0	1
0.87817	0.02004	0	0.03339	0.0684	3	1	1	-0.000286656	0.00008046	0.00002532	-0.00000883	-0.00003003	0.00000707	-0.00121395	-0.00729639	0.0150871	0.00115403	-0.00177936	0.00114797	-0.000243448	0.000877998	0.00487283	-0.00257573	35.66	1	1	0	0
0.85379	0.06459	0.06977	0	0.01185	4	2	2	-0.000285004	0.00007784	0.00000345	-0.00002693	-0.00002106	0.00001885	0.00129294	-0.00687288	-0.00502773	0.00962097	-0.000274545	0.00339812	-0.0000721	-0.00120308	-0.00255784	-0.00252216	49.17	1	1	1	1
0.98057	0	0	0.00938	0.01005	4	2	2	-0.000291497	0.00006339	0.00001944	-0.0000154	-0.00001502	0.00002289	-0.00397931	0.00307773	-0.00469888	-0.00227769	-0.000077	0.0000353	0.000908261	0.00109019	0.000958855	-0.00248544	40.88	1	1	1	1
0.75469	0.1744	0.07091	0	0	2	1	2	-0.000277469	0.00008223	0.00000987	-0.00001911	-0.00002392	0.0000186	0.00685699	-0.00378038	-0.00225623	0.00961996	0.00214423	0.000518206	0.000168226	0.000215136	0.00305378	-0.00246822	41.22	1	1	1	1
0.95331	0.00813	0	0.01448	0.02408	2	1	1	-0.000297337	0.00004588	0.00000388	-0.00002651	-0.00001882	0.00003857	-0.00310828	0.000502553	0.00280564	-0.00048838	-0.000281931	-0.0013089	-0.00043773	-0.000979532	0.00285166	-0.00242776	34.72	1	0	0	1
0.99571	0	0	0	0.00429	2	1	1	-0.000291361	0.00003101	-0.0000499	-0.0000502	-0.00003045	-0.00000733	-0.00465966	0.00875182	-0.00973825	-0.0000637	-0.000268852	-0.00197032	0.00121431	0.000454092	-0.00142294	-0.00240608	25.33	1	1	0	1
0.99283	0	0	0	0.00717	3	1	2	-0.000294437	0.00003422	-0.00002277	-0.00001309	-0.00001447	0.00001827	-0.00455276	0.00840136	-0.00883475	-0.000139244	-0.000648051	-0.00225332	-0.0000485	-0.00059475	-0.00235102	-0.00240511	27.6	1	0	1	1
0.93464	0.00519	0.0012	0	0.05897	3	1	2	-0.0002835	0.00010528	0.00001545	-0.00003209	-0.00001632	0.0000246	-0.00247495	-0.00657586	0.0144193	-0.00105689	0.000185123	0.00208772	-0.0010224	0.000940213	0.00696288	-0.00240109	30.29	1	0	0	1
0.98192	0	0	0	0.01808	3	1	1	-0.000285776	0.0000302	-0.00003136	-0.00002225	-0.00003651	0.0000201	-0.0047604	0.00815949	-0.00966906	0.000156121	-0.00149501	-0.00110019	0.00109657	-0.000661305	-0.00164919	-0.00233509	27.09	1	1	1	0
0.87903	0.01875	0	0.00171	0.10051	2	1	1	-0.000295816	0.00004726	-0.00004958	-0.00006577	-0.00002105	0.00000851	-0.00304746	0.0000255	0.00333405	-0.00167215	0.000463844	0.000225795	-0.00268404	0.00141938	-0.00874764	-0.00229319	29.94	1	1	0	1
0.99488	0	0	0	0.00512	2	1	2	-0.000295607	0.00001335	-0.00005159	-0.00002643	-0.00002462	0.0000214	-0.00482202	0.00811466	-0.00942659	-0.00149665	-0.000245629	0.000656371	-0.000685626	-0.000553455	-0.00111404	-0.00226894	27	1	1	0	0
0.78446	0.01962	0	0.04307	0.15285	2	1	1	-0.000295986	0.00009411	0.00000348	-0.0000443	-0.00001691	0.00002561	-0.00151675	-0.0103562	0.0164255	-0.00225521	0.000639164	0.000359438	-0.000266803	0.001274	-0.0127744	-0.00226629	34.5	1	1	0	1
0.94446	0.00306	0	0	0.05248	1	1	1	-0.000290163	0.00007933	-0.00001664	-0.00003768	-0.00002734	0.00001341	-0.00278528	0.000635616	0.00196386	-0.00232066	0.000846623	-0.00182683	-0.00137474	-0.00183274	0.00237179	-0.00222464	23.45	1	1	0	1
0.9512	0	0.00737	0	0.04143	2	1	1	-0.000293037	0.00007816	-0.00001969	-0.00001623	-0.00002112	0.00001714	-0.00424587	0.00614415	-0.00707894	-0.00239774	0.000536048	0.000123285	0.00129614	0.000469955	-0.000773527	-0.00222185	34.58	1	0	1	1
0.89138	0.00748	0	0.03437	0.06677	1	1	1	-0.00029191	0.00007756	-0.00000694	-0.00005299	-0.00001892	0.00002044	-0.00192205	-0.00800561	0.0172784	0.000273149	-0.000160097	0.000530642	-0.00104871	-0.000501896	-0.00263976	-0.00221753	34.64	1	1	0	0
0.526	0.10893	0.36507	0	0	3	1	1	-0.00027599	0.00007893	-0.00000079	-0.00000918	-0.00003137	0.00001842	0.00850318	-0.0323218	-0.0237256	0.0438738	-0.000921184	0.00242723	0.0000781	0.00121078	-0.0028338	-0.00221624	25.75	1	1	0	0
0.94189	0	0	0.00195	0.05616	1	1	1	-0.000299057	0.00003944	0.00000946	-0.0000205	-0.00001542	0.00003098	-0.00334301	-0.00231104	0.00870542	-0.000793535	0.000678711	0.000584198	-0.0000613	-0.000780072	0.00608914	-0.00218299	35.45	1	1	0	0
0.87876	0.0179	0	0	0.10334	2	1	1	-0.000300105	0.00009595	0.00001969	-0.00000766	-0.00001054	0.00003309	-0.00352501	0.000789615	0.00239888	-0.00184591	-0.000104498	-0.00328574	0.00101937	0.000931697	-0.0165795	-0.00215162	30.72	1	0	0	1
0.67046	0.17519	0	0.02441	0.12994	3	1	2	-0.000283605	0.00008557	0.00002098	-0.00002696	-0.00002856	0.00001748	0.00564302	-0.0039398	0.0118708	-0.00319161	-0.00306339	0.00000433	-0.00257061	0.00249929	-0.0184053	-0.00209306	37.13	1	1	0	1
0.9296	0	0	0.00638	0.06402	3	1	1	-0.000289161	0.00008086	-0.00000034	-0.00003862	-0.00001409	0.00002743	-0.00227058	-0.00616415	0.0154017	0.000649355	0.00178163	-0.000109321	-0.000071	-0.00175361	0.00744138	-0.0020605	25.99	1	1	1	1
0.18356	0.51533	0.21301	0.00717	0.08093	2	1	1	-0.000275627	0.00018001	0.00000323	-0.00004753	-0.00003333	0.00002429	0.0292452	-0.0142174	-0.0151008	0.0161742	0.00164929	0.00105499	-0.000175224	-0.000885521	-0.00244281	-0.00204015	31.19	1	0	0	1
0.96405	0	0	0	0.03595	3	1	1	-0.000296936	0.00008826	-0.00002808	-0.00002195	-0.00001108	0.00002825	-0.00348032	0.00143808	0.00250153	-0.0000488	0.000441419	-0.000379339	-0.000161204	-0.00108743	0.00323451	-0.00202948	32.04	1	1	1	1
0.41055	0.56308	0	0.0097	0.01667	4	2	1	-0.000279214	0.00014762	-0.00000522	-0.00003675	-0.00002523	0.00001806	0.0263852	0.00921672	-0.000975573	-0.00334203	0.0052658	-0.000503219	-0.00114371	-0.00520552	0.000882248	-0.00199313	42.19	1	0	0	0
1	0	0	0	0	3	1	1	-0.000294178	0.00004388	-0.00005149	-0.00004717	-0.00001907	0.00001238	-0.00453965	0.00911833	-0.0108657	-0.00253095	-0.00117184	-0.00156762	-0.000623629	-0.00224784	-0.00101569	-0.00194721	33.75	1	1	0	0
0.96234	0.01545	0.00468	0	0.01753	4	2	1	-0.000292091	0.00004272	0.00000169	-0.00000473	-0.00002473	0.00002211	-0.00336602	0.00126839	0.00227508	0.00000597	0.000972655	0.000633485	-0.000208622	-0.000181139	0.000614693	-0.0019351	36.98	1	1	1	1
0.14449	0.84842	0.00628	0	0.00081	1	1	1	-0.000267036	0.00019625	0.00001022	-0.00003932	-0.00001861	0.00003944	0.04272	0.0125395	0.00347296	-0.00156512	0.00263345	-0.000108826	0.000530982	-0.00215379	0.000568894	-0.00193176	27.86	1	1	0	0
0.94235	0	0	0	0.05765	2	1	1	-0.000290431	0.00005971	-0.00001701	-0.00003778	-0.00001884	0.0000141	-0.00413525	0.00375382	-0.00374875	-0.00315583	-0.00109512	0.000465089	0.000284304	0.00202542	-0.00806451	-0.00192591	35.17	1	1	0	0
0.9482	0.00603	0	0	0.04577	2	1	1	-0.000297475	0.00005701	-0.00002845	-0.00005877	-0.00004853	-0.00000286	-0.00383103	0.00338547	-0.00102263	-0.000159512	0.000242856	-0.00332989	-0.000835517	-0.00168971	0.0014814	-0.00190709	29.77	2	1	0	0
0.87652	0.01289	0.00223	0	0.10836	2	1	1	-0.000289821	0.00007785	0.00000724	-0.0000511	-0.00001727	0.00003347	-0.00167354	-0.00758667	0.0160851	-0.000688962	-0.00136003	0.00181047	0.000592733	0.00111855	0.00822151	-0.00189181	31.35	1	1	0	0
0.96196	0.02192	0	0	0.01612	3	1	1	-0.000289654	0.0001123	-0.00000533	-0.00001302	-0.00001365	0.0000323	-0.00332235	0.00218445	0.0014779	0.000523009	0.000297353	-0.000812388	0.000427424	-0.00103797	0.00444594	-0.00189139	32.53	1	1	0	1
1	0	0	0	0	2	1	1	-0.000280983	0.00004213	-0.00003744	-0.00003129	-0.00004748	0.00000185	-0.004607	0.0104426	-0.0118452	-0.00121652	-0.000511483	-0.00267028	-0.000151794	-0.0022174	-0.00316281	-0.0018651	29.53	1	1	1	0
0.97884	0.00026	0	0	0.0209	3	1	2	-0.000296461	0.00003487	-0.00003451	-0.00001168	-0.00002512	0.00000586	-0.00474131	0.0101926	-0.0115111	-0.000583146	0.000299528	-0.00335516	0.000234184	-0.000384262	-0.00160514	-0.00184158	26.65	1	1	0	1
0.99187	0	0.00443	0	0.0037	3	1	1	-0.000287765	0.00009259	-0.00001946	-0.00004294	-0.00002696	0.00002101	-0.00419084	0.00654648	-0.00856722	-0.000184653	0.00126015	-0.00104449	-0.00116041	0.000224762	0.00081069	-0.00183263	36.97	1	1	1	1
0.98173	0	0	0	0.01827	3	1	2	-0.000290283	0.00004789	-0.00004102	-0.00000343	-0.00002581	0.00001969	-0.00420963	0.00566417	-0.00413572	-0.000393605	0.0013902	-0.00210629	-0.000175652	-0.00266825	0.00213225	-0.00183155	45.59	1	1	1	1
1	0	0	0	0	3	1	1	-0.000291821	0.0000298	-0.00002813	-0.00004326	-0.00003471	-0.0000002	-0.0047698	0.00829998	-0.00943617	-0.000414499	0.000776453	-0.00118557	-0.000158134	-0.000784911	-0.00192426	-0.001831	25.33	2	1	1	0
1	0	0	0	0	3	1	2	-0.000292169	-0.00000305	-0.00004715	-0.00004047	-0.00000906	0.0000164	-0.00500343	0.00920838	-0.0109743	-0.000450334	0.00100461	-0.00201028	-0.00139169	-0.000269688	0.000123568	-0.00181992	30.42	1	0	1	1
0.89695	0.01794	0	0.00358	0.08153	3	1	1	-0.000294932	0.00008575	0.00000693	-0.00001872	-0.00002814	-0.00000875	-0.0027046	-0.00155573	0.0041471	-0.00325244	-0.000267279	0.00110558	-0.000418625	0.000582867	-0.0095048	-0.00181125	30.31	1	0	1	1
0.22142	0.00145	0.02102	0	0.75611	2	1	1	-0.000277036	0.00007763	-0.00000397	-0.00002078	-0.00001963	0.00001841	0.00412649	-0.0254467	-0.00740848	-0.031909	0.00136264	-0.00197679	-0.000418969	0.000412367	0.00423431	-0.00178923	23.94	1	0	1	0
0.80315	0.03077	0	0.06788	0.0982	3	1	1	-0.000307911	0.00007042	0.00000437	-0.00004088	-0.00001554	0.00003465	-0.0020896	-0.0072537	0.0100554	-0.00696248	-0.00000392	0.00289889	0.00136097	0.00230439	-0.0289535	-0.00175858	35.63	1	0	1	1
0.93429	0.01391	0	0.00091	0.05089	2	1	1	-0.000291208	0.00005424	-0.00000889	-0.00000866	-0.00001867	0.00002882	-0.00373819	0.00321054	-0.00175122	-0.00340036	-0.00082975	-0.000235206	-0.000627884	-0.00127661	-0.0115431	-0.00172466	32.55	1	1	0	0
0.97276	0	0.00181	0	0.02543	3	1	1	-0.00029814	0.00002808	-0.00001635	-0.00004167	-0.00003494	0.00002605	-0.00455586	0.00663986	-0.00748449	0.000171567	0.000415584	-0.00140878	0.000621008	0.0000499	-0.000809057	-0.00171914	30.44	1	1	0	1
0.8996	0.01899	0	0.00961	0.0718	2	1	2	-0.000287275	0.00005496	0.00001516	0.00000019	-0.0000259	0.00001296	-0.00262591	-0.00383645	0.00874522	0.000909487	-0.000978232	-0.000895263	0.00101983	-0.000364418	-0.00467283	-0.00169605	23.05	2	1	0	1
0.00443	0.98092	0	0	0.01465	3	1	2	-0.000265328	0.00023919	0.00001591	-0.00003143	-0.00003152	0.00002519	0.0513882	0.0139381	0.00350215	-0.00553765	0.00711545	-0.0000904	-0.00141882	-0.0023768	-0.00119738	-0.00169032	27.38	1	0	0	0
0.86173	0.01889	0	0.00848	0.1109	3	1	2	-0.000285902	0.00006858	0.00000328	-0.00001654	-0.0000121	0.00000687	-0.00282765	-0.00224707	0.00523491	-0.00394831	0.000998511	0.00251558	0.00194862	0.00123808	-0.0212415	-0.00167657	31.85	1	1	1	1
0.04338	0.93856	0.01325	0.00481	0	2	1	2	-0.000268708	0.00020748	0.00001278	-0.00003866	-0.00002908	0.00003014	0.0484803	0.0114726	0.00302214	-0.00391228	0.00551887	-0.000129692	0.000142319	-0.00158856	-0.00227524	-0.00164844	27.43	1	1	0	1
0.98165	0	0	0	0.01835	3	1	2	-0.000295465	0.00001567	-0.00004633	-0.00004435	-0.00002938	0.00000524	-0.00482581	0.00981074	-0.0114078	-0.000459569	0.000298684	-0.00312097	-0.000468361	-0.00193336	-0.00524042	-0.00164178	36.98	1	1	1	1
0.94505	0	0	0	0.05495	2	1	1	-0.000295044	0.00007881	0.00002259	-0.00002913	-0.00000882	0.00002908	-0.00352385	0.000463873	0.00403753	0.000794352	-0.000953567	-0.003008	-0.000743358	0.00100796	0.00143194	-0.00163344	31.86	1	1	0	1
0.44746	0.1077	0.43896	0	0.00588	3	1	1	-0.000269175	0.00010247	0.00000629	-0.00002837	-0.00002803	0.00002743	0.00951321	-0.0430654	-0.0318347	0.0488929	-0.00477764	0.00291737	-0.00148543	0.00183821	-0.00589536	-0.00161613	34.44	1	0	0	1
0.31856	0.63659	0	0.01484	0.03001	1	1	1	-0.000278135	0.00013586	0.00001348	-0.00001966	-0.00003882	0.00003351	0.0316108	0.00929284	0.00136608	-0.00345516	0.00308256	-0.000711463	-0.00117424	-0.00378146	-0.00245726	-0.00161242	32.8	1	1	0	1
0.96438	0.00607	0	0.00096	0.02859	2	1	1	-0.000295714	0.00005754	-0.00000146	-0.00003141	-0.00003818	-0.00000273	-0.00389075	0.00087551	0.00151337	-0.000555838	-0.00242846	0.00117101	0.000797878	-0.000317485	-0.0120618	-0.00160533	29.36	1	0	0	1
0.83853	0.05602	0.05906	0.00137	0.04502	3	1	1	-0.000291226	0.00009136	0.00000864	-0.00001881	-0.0000292	0.00000914	0.000883688	-0.0099796	0.00651072	0.00857611	0.000996045	0.000730844	-0.000601709	-0.000206478	0.00290192	-0.00159433	29.1	1	1	1	1
0.27922	0	0	0.68463	0.03615	2	1	2	-0.000284295	0.00011481	0.00000178	-0.00003002	-0.00003248	0.00000336	0.00980095	-0.0611865	-0.0423807	-0.0726695	0.00445119	-0.00521922	0.000555847	-0.000253451	0.00820077	-0.00158603	31.53	2	1	0	1
1	0	0	0	0	5	5	.	-0.000275873	0.0000498	-0.00004302	-0.00003007	-0.00002565	0.00001489	-0.00470698	0.0094254	-0.0109527	-0.00152533	-0.00150717	-0.00416508	0.00162958	-0.000661931	-0.00207446	-0.00157953	32.6	1	0	1	1
0.89922	0.01052	0	0	0.09026	1	1	1	-0.000273862	0.00007335	0.00000011	-0.00003849	-0.00001952	0.00003104	-0.0024833	-0.00404993	0.0119485	-0.000260358	0.00124775	0.00220994	-0.000291102	0.000292257	0.00603338	-0.00157194	31.77	1	0	0	0
0.95762	0	0	0	0.04238	4	2	2	-0.00027709	0.00008134	-0.00000305	-0.00000111	-0.00003549	0.00000456	-0.00374642	0.00321532	-0.000513508	-0.000157908	0.0000527	-0.000819097	-0.0000841	0.0000665	0.0037705	-0.00156375	30.13	1	1	0	1
0.96264	0	0	0	0.03736	3	1	1	-0.000291643	0.00005205	-0.00003923	-0.00004969	-0.00003437	0.00000399	-0.00402953	0.00393386	-0.0025629	-0.00183134	-0.00109444	0.00014806	-0.00044689	0.00163514	-0.00639379	-0.00156193	25.28	1	1	1	1
0.90084	0.01519	0	0.01686	0.06711	3	1	1	-0.000291168	0.0000545	-0.00000917	-0.0000274	-0.00002388	0.00002578	-0.0029502	-0.00129617	0.00463462	-0.00235861	-0.000675616	0.0001508	-0.000327083	-0.000705472	-0.0157398	-0.00154657	37.74	1	1	0	0
0.53788	0.28875	0.15335	0	0.02002	4	2	1	-0.000273484	0.00011102	-0.00001215	-0.00005833	-0.0000321	0.00000243	0.0154269	-0.0122201	-0.00653511	0.0214935	-0.00135791	0.00211265	0.0021117	-0.000777422	0.000895148	-0.00154157	29.18	1	1	0	1
0.96415	0.00533	0	0.0199	0.01062	4	2	2	-0.000294043	0.00004358	0.00000188	-0.00003098	-0.00001379	0.00002554	-0.00333847	-0.000685942	0.00449383	0.000363607	-0.000718148	-0.000935474	-0.000494918	0.000408727	0.00260683	-0.00152858	.	1	0	0	0
0.94907	0.00387	0	0	0.04706	3	1	2	-0.000288363	0.00007017	-0.00003186	-0.00005649	-0.00002519	0.00002493	-0.0036823	0.00236478	0.0000434	-0.00173079	-0.0000964	-0.00196812	-0.0016879	0.000327584	-0.00595146	-0.00151604	28.09	1	0	1	1
0.99228	0.00772	0	0	0	1	1	1	-0.000299742	0.0000268	-0.00001525	-0.00001743	-0.00001401	0.00001465	-0.00446678	0.00741942	-0.008923	-0.00191851	-0.000859009	-0.000980369	0.000726257	0.00222881	0.00233545	-0.00150997	27.11	1	1	0	1
1	0	0	0	0	3	1	2	-0.000294431	0.00003685	-0.0000308	-0.00006944	-0.00003206	-0.00002146	-0.00502728	0.00777606	-0.0115278	-0.00117098	0.000523505	-0.00258806	-0.00119214	-0.000969748	-0.00110222	-0.00150714	27.49	1	1	0	0
0.96218	0.00619	0	0.00797	0.02366	3	1	2	-0.000284074	0.00007303	-0.00002692	-0.00002699	-0.00001961	0.00003821	-0.00300585	0.00137963	0.00240856	-0.00145113	-0.000919276	-0.000793307	-0.000261694	0.00132713	0.00238159	-0.00150677	27.41	1	1	1	1
0.99529	0	0	0	0.00471	5	5	2	-0.000302311	0.00008691	-0.00004629	-0.000055	-0.0000286	0.00000872	-0.00477532	0.00926737	-0.0118234	-0.00131204	-0.000470533	-0.00157816	-0.00156457	-0.00246568	-0.0027145	-0.00150476	36.74	1	0	0	1
0.98274	0.00674	0.01052	0	0	2	1	1	-0.000305276	0.00003664	-0.00003355	-0.00002452	-0.00001924	0.00000955	-0.00466586	0.00805178	-0.0101407	0.000281603	0.0011836	0.000619262	-0.00121613	0.0000491	-0.00175357	-0.001503	34.25	1	0	0	0
0.97874	0	0.00524	0	0.01602	2	1	1	-0.000293348	0.00006095	-0.00003165	-0.00003016	-0.00001674	0.00002173	-0.00472961	0.00778696	-0.0100307	-0.000270269	0.000127448	-0.00142876	-0.000983713	-0.00067283	-0.00119671	-0.00149483	23.22	1	0	0	0
0.98585	0	0	0	0.01415	3	1	2	-0.000283534	0.00005691	-0.00003315	-0.0000497	-0.00002062	0.00002412	-0.00460859	0.00817198	-0.00923775	-0.000565157	0.000499594	-0.00174905	0.0035768	-0.00165564	-0.00114168	-0.00148889	32.75	1	0	1	0
0.89866	0.0007	0	0	0.10064	2	1	2	-0.000285923	0.00010178	-0.0000003	-0.00002872	-0.00002732	0.00002166	-0.0023751	-0.00642489	0.0171811	0.00236842	-0.00127798	0.00156185	-0.000260919	0.00124492	0.00768606	-0.00147901	29.95	1	0	0	0
0.88045	0	0	0.04651	0.07304	3	1	1	-0.000287009	0.00005097	0.00003164	-0.00002792	-0.00002079	0.00002274	-0.00151199	-0.00907489	0.0179696	-0.000999729	0.000423043	0.000231175	-0.000155947	0.00137843	0.0107498	-0.00144464	27.57	1	1	0	1
0.15642	0.81624	0.00773	0	0.01961	3	1	1	-0.000274266	0.00022394	-0.0000003	-0.00001585	-0.00002767	0.00004558	0.0409717	0.0100177	0.000547008	-0.00553753	0.00668788	-0.00193327	-0.0000637	0.0010822	-0.000208106	-0.00144287	34.37	1	1	1	1
0.99854	0	0.00146	0	0	4	2	2	-0.0002777	0.00005596	-0.00003814	-0.00000379	-0.00001744	0.00002157	-0.00456847	0.00637211	-0.00672804	-0.0017427	-0.000607548	-0.000510688	0.0000154	-0.0000382	0.00247021	-0.00140447	29.45	1	1	0	1
0.97304	0	0	0	0.02696	3	1	2	-0.000298026	0.00005981	-0.00002812	-0.00002988	-0.00003067	0.00000758	-0.00458021	0.00615815	-0.00574169	-0.00238973	0.000646084	-0.0011192	0.000545011	0.00225243	-0.000239412	-0.00140139	29.72	1	1	1	1
0.31677	0.64015	0	0.01508	0.028	3	1	3	-0.000276994	0.00013983	0.00001191	-0.00002244	-0.00003628	0.00003345	0.0319038	0.00927402	0.00123552	-0.0037307	0.00327811	-0.000756046	-0.00132234	-0.00420376	-0.00248547	-0.00139713	30.57	1	0	1	0
0.47846	0.37566	0.12273	0.02315	0	3	1	2	-0.000270107	0.00012936	0.00001157	-0.00003769	-0.00001839	0.00001785	0.0184431	-0.0104259	-0.00771595	0.0195779	0.000259928	0.00053006	-0.00145385	-0.00112528	0.000190127	-0.0013934	28.13	1	0	0	0
1	0	0	0	0	3	1	1	-0.000290458	0.00005286	-0.00004983	-0.00002039	-0.00002492	0.00002021	-0.00497829	0.00875856	-0.010489	-0.00156985	0.00080492	-0.00127661	-0.00068825	0.000064	-0.000528451	-0.00136432	26.3	1	1	1	1
0.97293	0	0	0	0.02707	3	1	1	-0.000284695	0.0000552	-0.00003794	-0.00003342	-0.00002442	0.00001136	-0.00470888	0.00684412	-0.00768744	-0.00341527	0.00048811	-0.0024132	0.000266562	0.000308043	-0.00222932	-0.00135364	48.94	1	1	1	1
0.59625	0.34645	0.0485	0.00138	0.00742	4	2	2	-0.00027471	0.0001405	0.00001515	-0.00001154	-0.00001479	0.00003436	0.0164083	0.00012096	-0.00561605	0.00317316	0.00103718	0.000899466	0.000414447	-0.00118533	-0.00136223	-0.00134246	25.17	2	0	0	1
0.96239	0	0	0	0.03761	3	1	1	-0.000299359	0.0000261	-0.00004581	-0.00003943	-0.00001492	0.00001217	-0.0047279	0.00846498	-0.00926814	-0.00103712	0.000599052	-0.00215003	0.000736402	-0.00107184	-0.00148302	-0.00131056	.	1	0	0	0
0.60579	0.27968	0	0.03116	0.08337	2	1	1	-0.000275597	0.00013565	0.00002326	-0.00001798	-0.00001832	0.0000269	0.0117706	-0.00438986	0.0103339	-0.00207649	0.00432698	-0.000834637	0.00209266	0.00273709	-0.0189551	-0.00130871	31.3	1	1	.	.
0.94331	0	0	0.008	0.04869	2	1	1	-0.000298468	0.00003217	0.0000217	0.00000536	-0.00002552	0.00001833	-0.00392818	0.00124843	0.00354954	0.000434883	0.00102359	-0.00221203	-0.00128613	-0.000751823	0.00126325	-0.00130627	26.16	1	0	0	1
0.9862	0	0	0	0.0138	3	1	2	-0.000287085	0.00002315	-0.00002087	-0.00002502	-0.00003725	-0.00000035	-0.00473669	0.00835549	-0.00919019	-0.000352008	0.00127071	-0.00267396	0.000222677	-0.0025203	-0.00186149	-0.00129647	24.28	1	0	1	1
0.98455	0	0	0	0.01545	2	1	1	-0.000293866	0.00002218	-0.00001336	-0.00003768	-0.00001898	0.00001536	-0.00447583	0.00604847	-0.00556731	-0.0026064	0.00254523	0.00207347	0.00191867	-0.00137496	-0.00114252	-0.00129055	28.35	1	0	1	1
0.87929	0.01891	0.00342	0.00084	0.09754	3	1	2	-0.000293393	0.00007888	0.00000028	-0.00002838	-0.00003557	0.00001348	-0.00148838	-0.0076304	0.0169813	0.000849209	0.00206457	0.000237722	0.0000597	-0.000876219	0.00860269	-0.00128966	.	1	0	0	1
0.85936	0.01377	0	0.03023	0.09664	3	1	2	-0.000292279	0.00007553	0.00000603	-0.00001542	-0.00002124	0.00000913	-0.00187934	-0.00718349	0.0160972	-0.000947629	-0.00165433	0.00136782	0.000918562	0.000849834	0.0052729	-0.00126689	39.34	1	1	1	1
0.15801	0.82346	0.01385	0.00468	0	1	1	1	-0.000267121	0.00021752	0.00002553	-0.00003174	-0.00002362	0.00003627	0.04312	0.0103346	0.00141601	-0.00374254	0.00479929	-0.000521896	-0.000692473	-0.00603682	-0.00226048	-0.00126688	28.51	2	0	0	1
0.90498	0.01405	0.00104	0.00323	0.0767	2	1	1	-0.000293023	0.00008158	0.00000685	-0.000028	-0.00002752	0.00001753	-0.00194269	-0.00762879	0.0158051	-0.000286685	-0.0000317	0.00120128	0.0000924	-0.00162369	0.00926067	-0.00126269	39.12	1	0	1	1
0.97845	0	0.01249	0	0.00906	2	1	1	-0.000291339	0.00005317	-0.00003778	-0.00004345	-0.00003123	0.00002062	-0.00434262	0.00761996	-0.00837882	-0.00160705	-0.000064	-0.00320406	0.000610989	-0.00129925	0.000592455	-0.00124184	19.93	1	0	1	0
0.97875	0.00062	0.00522	0	0.01541	2	1	2	-0.000295971	0.00005804	-0.000023	-0.00005617	-0.00002724	0.00000917	-0.00320948	0.00208509	0.00185748	-0.000928695	0.00111432	0.000285619	0.00119174	0.000891178	0.00543829	-0.00123616	29.95	1	1	1	1
0.95717	0	0	0	0.04283	3	1	1	-0.00029683	0.00002548	-0.0000213	-0.00004511	-0.00002842	0.00001375	-0.00428969	0.00559802	-0.00334817	-0.00212939	-0.00103526	-0.00206678	0.00285299	-0.00121598	0.00341495	-0.00122054	34.48	1	1	0	1
0.97228	0.0056	0.00648	0	0.01564	1	1	1	-0.000290946	0.00003686	-0.00004271	-0.00005671	-0.00001572	0.00002499	-0.00415589	0.00758936	-0.00782194	-0.0000863	-0.000463023	-0.001261	-0.00037519	-0.000739402	-0.00254097	-0.00121615	62.18	1	1	0	0
0.58787	0.2367	0.1698	0	0.00563	4	2	1	-0.000279329	0.00009876	0.00000264	-0.00002557	-0.0000332	0.00002117	0.012891	-0.0135454	-0.00979129	0.024487	-0.000229956	0.000580847	-0.0004437	-0.00307816	0.00296916	-0.00121219	34.26	1	1	1	0
0.98985	0	0.00267	0.00748	0	2	1	1	-0.0002984	0.00009209	-0.00000837	-0.00001286	-0.00002776	0.00002342	-0.00373431	0.00244293	0.000431084	-0.00116881	0.00127325	-0.0000229	-0.00164612	-0.00155111	0.00300401	-0.00120747	35.13	1	0	1	0
0.97488	0	0	0	0.02512	3	1	1	-0.000290648	0.00005938	-0.00003805	-0.00006062	-0.00002304	0.00000783	-0.00500789	0.00889295	-0.00927558	-0.000612699	0.000740938	-0.000304493	-0.00166412	0.000810084	-0.00128498	-0.00120275	28.23	1	1	1	1
0.26353	0.72796	0.00531	0.0032	0	3	1	1	-0.000263331	0.00016537	0.00002105	-0.00002783	-0.00004002	0.00001827	0.0365881	0.0104834	-0.0000196	-0.001578	0.000387747	0.000811856	-0.000644512	-0.00416205	-0.00185836	-0.00119892	30.17	2	1	0	1
0.97676	0	0	0	0.02324	1	1	1	-0.000294172	0.0000267	-0.00003171	-0.00004148	-0.00003569	-0.00000861	-0.0048331	0.00845343	-0.0106093	-0.00255613	0.00150351	-0.00211561	0.00173296	-0.00174012	-0.00266464	-0.0011815	37.29	1	1	1	0
0.92553	0.02301	0	0	0.05146	2	1	1	-0.000300797	0.00003717	-0.00000353	-0.00002882	-0.00002332	0.00002055	-0.00358976	0.0015735	0.00101197	-0.00127208	-0.00128444	-0.00117671	0.000937816	-0.000434977	-0.0114703	-0.00117915	33.87	1	1	0	0
0.9562	0	0	0	0.0438	2	1	1	-0.000290276	0.00001256	-0.00000765	-0.00001776	-0.00003444	0.00001082	-0.00458388	0.00610468	-0.00623305	-0.00148199	-0.00112213	-0.00158955	0.0011842	0.00129421	-0.00118649	-0.00117603	30.39	1	1	0	1
0.98561	0	0	0	0.01439	3	1	2	-0.000279373	0.0000471	-0.00002683	-0.0000341	-0.00002517	0.00003365	-0.00396799	0.00358489	-0.00215496	0.000613611	0.000417842	0.00168173	0.000669143	-0.000427881	-0.000430555	-0.00116787	27.18	1	1	1	1
0.89506	0	0	0.0255	0.07944	5	5	1	-0.000290885	0.00008631	0.00000628	-0.00001054	-0.00001646	0.00000877	-0.00272145	-0.00423354	0.0121485	0.000927861	0.000191966	0.000121948	0.000182336	0.00235677	0.00749299	-0.00116055	44.64	1	0	1	0
0.9784	0	0.00299	0	0.01861	3	1	2	-0.000280379	0.00006652	-0.00002893	-0.00005401	-0.00001692	0.0000191	-0.00440968	0.00427394	-0.000854083	-0.000261676	0.000146622	0.000911741	0.00214988	-0.000542573	0.00249752	-0.00114145	34.52	1	0	1	1
0.93667	0	0	0	0.06333	3	1	1	-0.000296196	0.00006613	0.00000097	-0.00004986	-0.00003042	0.000026	-0.00343317	0.000545718	0.00328784	0.000189471	0.000261701	-0.000240757	0.000382659	0.000591192	0.00349374	-0.0011353	30.88	1	1	0	1
0.95715	0.00223	0	0	0.04062	1	1	1	-0.000282762	0.00006227	-0.00000198	-0.00003354	-0.00001685	0.00002642	-0.0039262	0.00447815	-0.00406592	-0.002071	0.00129829	-0.000118168	0.00103347	-0.000537633	0.000491603	-0.00112432	22.44	1	0	0	0
0.64908	0	0.35092	0	0	2	1	1	-0.000278453	0.00008634	-0.00000855	-0.00000984	-0.00002013	0.00002834	0.00197068	-0.0314291	-0.0223675	0.0356944	-0.000533326	0.000653421	-0.000717787	-0.000736959	-0.00270429	-0.00112358	28.7	1	0	0	1
0.41392	0.4682	0	0.11568	0.0022	4	2	2	-0.000281861	0.00015243	0.00002008	-0.00002038	-0.0000292	0.00002443	0.0238206	-0.00150365	-0.00481321	-0.0127072	0.00220878	-0.00248105	-0.00208884	-0.00339177	-0.000717841	-0.00112291	31.89	1	1	1	1
0.95665	0	0	0	0.04335	5	5	1	-0.00028942	0.00007217	-0.00000417	0.00000422	-0.00001011	0.00001325	-0.0040648	0.0026286	-0.00241481	-0.00192501	-0.00135554	0.000438416	-0.00035128	0.000689896	0.00177926	-0.00111389	29.75	1	0	0	0
0.95709	0	0	0	0.04291	2	1	1	-0.00028252	0.00006243	-0.00000467	-0.00003158	-0.00002077	0.00001397	-0.00382103	0.00396509	-0.00391903	-0.00189432	0.000248615	-0.000193382	0.00217862	0.000155429	-0.000667669	-0.00109527	40.53	1	1	1	0
0.89432	0.01722	0	0.01218	0.07628	2	1	1	-0.000284278	0.00006334	0.00001841	-0.00001976	-0.0000189	0.00002418	-0.00190458	-0.00625919	0.015173	0.000361353	-0.0000869	0.00119339	-0.000401929	-0.000436363	0.00611281	-0.00109433	29.33	1	1	0	1
0.95306	0	0	0.01075	0.03619	2	1	1	-0.0002819	0.00006768	-0.00002278	-0.00005483	-0.00003202	0.00001202	-0.00421241	0.00315663	-0.00266386	-0.0014679	0.000674609	0.000612011	-0.000823996	0.000562309	0.000491689	-0.00108536	35.24	1	1	1	1
1	0	0	0	0	1	1	1	-0.000293138	0.00001867	-0.00000692	-0.00002859	-0.00001503	0.00001718	-0.00431498	0.00600136	-0.00630219	0.000567824	-0.000358628	-0.00242947	0.000278745	0.000171038	0.0000107	-0.00107273	32.15	1	0	0	1
0.97274	0.00659	0	0	0.02067	1	1	1	-0.000297491	0.00006186	-0.00003798	-0.0000443	-0.00003746	-0.00000092	-0.00451762	0.00874717	-0.0094771	-0.000814955	-0.000646417	-0.00103959	-0.00129487	0.000649033	-0.00388035	-0.00107215	33.72	1	0	0	1
0.89877	0.00517	0	0.00817	0.08789	3	1	1	-0.000281099	0.0000412	-0.00000217	-0.0000402	-0.00001514	0.00001958	-0.00359969	0.000257247	0.00146298	-0.00155806	-0.000684856	0.00177164	-0.000775576	0.00102576	-0.0140823	-0.00106533	31.43	1	0	1	1
0.98094	0	0	0.00004	0.01902	3	1	1	-0.000291668	0.00002652	-0.00003975	-0.00005267	-0.00003618	-0.00000835	-0.00471378	0.00771265	-0.010162	-0.00258565	-0.000135474	-0.002495	0.000742232	-0.00186965	-0.00251962	-0.00105956	32.55	1	1	0	0
0.93775	0.01289	0.00092	0	0.04844	2	1	1	-0.000292785	0.00004407	-0.00003453	-0.0000471	-0.00003067	0.00000626	-0.00334805	0.00500915	-0.00272308	-0.000451896	-0.000137153	-0.000812961	0.000803891	0.000157491	-0.001764	-0.00105645	33.96	1	1	0	0
0.9662	0	0	0	0.0338	3	1	2	-0.000286004	0.00007375	-0.00001538	-0.00002677	-0.00000626	0.00002156	-0.00426461	0.00625577	-0.00941097	0.000202614	0.00078334	-0.0000284	-0.0009379	-0.00148589	-0.000250728	-0.0010535	29.15	1	1	1	1
0.50249	0	0.00172	0.49579	0	3	1	1	-0.000289493	0.00010653	0.00000569	-0.00000726	-0.00002364	0.0000107	0.00570219	-0.0446203	-0.0287563	-0.0457336	0.0014599	-0.00453632	-0.00112076	-0.000507492	0.00703335	-0.00105157	29.84	1	0	0	0
0.87677	0	0	0.01393	0.1093	3	1	1	-0.000287172	0.00005442	0.00000628	-0.00003902	-0.00001801	0.00002769	-0.00212256	-0.00817649	0.0157811	0.000321034	0.000467333	-0.000887775	0.0000945	-0.000952766	0.00888536	-0.00105077	31.83	1	1	0	1
0.95816	0.00631	0	0	0.03553	4	2	1	-0.00030016	0.00005963	0.00001368	-0.00002206	-0.00003667	-0.00000473	-0.00363504	0.00323525	-0.00204834	0.00135162	0.000381951	-0.000747658	0.0015891	0.000195792	0.000440528	-0.00104019	25.03	1	1	1	0
0.93722	0.00128	0	0.02321	0.03829	3	1	2	-0.000293293	0.00005745	-0.00001106	-0.00002298	-0.00002679	0.00003153	-0.0035114	0.00043954	0.00226842	-0.00207447	0.0000145	-0.000779178	0.00181261	-0.000544495	-0.00884913	-0.00103376	33.55	1	1	1	1
0.12296	0.86367	0.00944	0.00393	0	4	2	1	-0.00026643	0.00021988	0.0000156	-0.00002788	-0.00003345	0.00001506	0.0450359	0.0110834	0.00216561	-0.00230671	0.00533455	0.000558484	-0.000193609	-0.00237524	-0.00137623	-0.00102795	35.59	1	1	0	1
0.99309	0.00133	0	0	0.00558	2	1	2	-0.000298535	0.00003779	-0.00004164	-0.00001342	-0.00002582	0.00002943	-0.00479037	0.0090551	-0.00943584	0.000643147	-0.000178632	-0.00336263	0.000316379	-0.000137567	-0.000430332	-0.00102717	23.08	1	0	0	0
0.91894	0.00793	0	0.01865	0.05448	2	1	1	-0.000302888	0.00008972	-0.00000763	-0.0000172	-0.00002955	0.00001169	-0.00249498	-0.00454084	0.0106682	-0.00198783	0.0000145	0.000292878	-0.00130363	0.00183798	0.00469759	-0.00102618	38.5	1	0	0	0
0.97173	0.00408	0	0	0.02419	3	1	1	-0.000288191	0.00003279	-0.00002874	-0.0000368	-0.00002239	0.00002983	-0.0038011	0.00108645	0.0013957	-0.000798662	-0.0014874	-0.00185083	-0.00121547	-0.00113363	0.00288192	-0.001024	27.01	1	0	0	1
1	0	0	0	0	3	1	2	-0.000291595	0.00001343	-0.00005631	-0.00004384	-0.00001307	0.00001903	-0.0045396	0.0076773	-0.0106046	-0.00112824	0.00199713	-0.00050181	0.000149439	-0.000169512	-0.000187511	-0.00101286	29.76	2	0	0	1
0.96474	0	0.00007	0	0.03519	2	1	1	-0.00028792	0.00005198	-0.00001318	-0.00002853	-0.00001971	0.0000105	-0.00348281	-0.0000737	0.0028807	-0.00166026	-0.000446551	0.00177995	0.00189141	0.000358245	0.00193801	-0.0010102	25.82	2	1	1	0
0.8878	0.00321	0	0.02706	0.08193	2	1	1	-0.000288368	0.0000731	0.00000109	-0.00002961	-0.00002807	0.0000114	-0.00189608	-0.00760485	0.0177543	0.00134911	0.00106219	0.00217432	-0.000714657	-0.000266192	0.00619962	-0.00100924	33.19	1	0	0	0
0.8449	0.007	0	0.01038	0.13772	4	2	2	-0.000287357	0.00004698	0.000018	-0.00003564	-0.0000171	0.00002594	-0.00141128	-0.0117368	0.0215374	-0.0026914	-0.000221059	0.000191304	-0.000598588	0.00333043	0.0113802	-0.00100862	34.48	1	1	1	1
0.93745	0	0.01181	0.00115	0.04959	3	1	1	-0.000298245	0.00004981	-0.00000148	-0.00004361	-0.00002182	0.00001641	-0.00388371	-0.00048315	0.00364938	0.00081274	0.0000725	-0.00283545	-0.000342448	0.00171701	0.00678795	-0.000997337	28.66	1	0	1	1
0.8579	0.01949	0	0.01166	0.11095	3	1	1	-0.00029876	0.00007432	0.00002088	-0.00001643	-0.00003333	0.00001361	-0.00196396	-0.00864342	0.0157493	-0.00238768	-0.0000321	0.000174122	0.00168027	0.00271402	-0.00112054	-0.000990614	30.11	1	1	1	1
0.97522	0.00515	0	0	0.01963	2	1	1	-0.000288496	0.00003536	-0.00003012	-0.00002075	-0.00002901	-0.0000014	-0.00433578	0.00808514	-0.00923264	-0.00119955	-0.00103108	-0.00382317	0.0000602	-0.000412251	-0.00101906	-0.000984127	31.67	1	0	1	1
0.89981	0.01551	0	0.003	0.08168	1	1	1	-0.000295542	0.00006374	0.00000084	-0.00003952	-0.00001975	0.00001366	-0.00231031	-0.00450281	0.00920616	-0.00105039	-0.00144338	0.00131125	-0.000998774	-0.000343129	-0.00634532	-0.000984063	27.3	1	1	1	1
0.94158	0.00291	0	0	0.05551	1	1	1	-0.000281097	0.00005672	-0.00003524	-0.00002373	-0.00002289	0.0000151	-0.00422744	0.00536671	-0.00501056	-0.000131539	-0.000925763	-0.00114117	0.000648429	-0.000821735	0.000172885	-0.000974687	36.08	1	0	1	1
0.95311	0.00939	0	0	0.0375	2	1	1	-0.00029411	0.00006131	-0.00001289	-0.00003794	-0.00003291	-0.00000029	-0.00415277	0.00327168	0.000600012	-0.00133671	0.00050675	-0.000550961	0.000567217	0.0012984	0.00214174	-0.000971057	28.02	1	1	0	1
0.70721	0.10943	0.18336	0	0	3	1	1	-0.000285807	0.0000868	-0.00000832	-0.00005479	-0.0000105	0.00002469	0.00619181	-0.0174387	-0.010429	0.0284053	0.00106993	0.00144696	0.000479054	-0.000816492	-0.000614792	-0.000969293	28.06	1	1	0	0
0.97496	0.01826	0	0	0.00678	3	1	2	-0.000288017	0.00003802	-0.00000823	-0.00001931	-0.00002089	0.00001894	-0.00400941	0.00455791	-0.00271801	-0.000507903	0.000987345	0.00219592	0.00199375	-0.000138859	-0.00951891	-0.000962999	29.98	1	0	0	1
0.33786	0.64837	0.01099	0.00278	0	4	2	1	-0.000278473	0.00015389	0.00000489	-0.00003427	-0.00001468	0.0000381	0.0324657	0.00816217	0.00167144	-0.000107396	0.00329207	-0.0012366	-0.000154676	-0.00252222	0.000268949	-0.000958105	34.58	1	1	0	0
0.99012	0	0.00988	0	0	2	1	2	-0.000288778	0.00000347	-0.00003308	-0.00003998	-0.0000184	0.00001407	-0.00488373	0.00873848	-0.0113202	0.000280576	0.000250065	-0.0016544	0.00212193	-0.000610439	-0.0000214	-0.000957698	28.15	1	1	1	1
0.98646	0	0	0	0.01354	4	2	2	-0.000278996	0.00007771	-0.00000227	-0.0000334	-0.00001302	0.00002466	-0.00457218	0.00653534	-0.00914071	-0.000340832	0.000443391	0.00177062	-0.00147757	0.00242723	-0.0004057	-0.00095316	41.15	1	1	.	.
0.99906	0	0	0	0.00094	2	1	1	-0.000293085	0.00005914	-0.00003864	-0.00001955	-0.00003943	0.00000701	-0.00401535	0.00474126	-0.00407693	-0.0015892	0.000227874	-0.00255476	-0.00125564	-0.000391085	0.00278157	-0.000951744	27.13	1	0	1	0
0.90449	0.01313	0	0	0.08238	3	1	1	-0.000288344	0.00007854	-0.00000228	-0.00004369	-0.00002614	0.00001831	-0.00269409	-0.00147158	0.00619806	-0.00193306	-0.000107296	0.000417717	0.000934629	0.000389232	0.0048115	-0.000938719	24.62	1	0	0	0
0.93849	0.01212	0	0	0.04939	2	1	1	-0.000293646	0.00003531	-0.00000751	-0.00004424	-0.00002558	0.00001983	-0.00315923	0.00136233	0.00294246	-0.00114873	0.00142966	-0.000727366	-0.0012338	-0.00169109	0.00248033	-0.000935557	26.6	1	1	0	1
0.99208	0	0	0	0.00792	3	1	2	-0.000286709	0.00005142	-0.00002933	-0.0000391	-0.00000574	0.00003252	-0.00478817	0.00906337	-0.0101483	-0.000490377	-0.0000679	-0.00109009	0.000911138	-0.000970553	-0.000750276	-0.000926766	29.47	1	1	0	0
0.96543	0	0	0	0.03457	2	1	2	-0.000283676	0.0000592	-0.00000447	-0.00003335	-0.00001855	0.00001654	-0.00435186	0.00680186	-0.00758771	-0.00256704	0.00126843	-0.00155115	-0.0000486	-0.000303771	-0.0013782	-0.000923106	32.55	1	1	1	1
0.01818	0.00776	0.02518	0.94888	0	1	1	1	-0.000272205	0.00016756	0.00000822	-0.00000241	-0.00003084	0.00000133	0.0154056	-0.0907126	-0.0566047	-0.0862632	0.000655892	-0.00711982	-0.00000421	-0.00121211	0.0106852	-0.000923067	24.54	1	1	0	0
0.93607	0	0	0.00111	0.06282	2	1	1	-0.000286457	0.00008418	0.00001428	-0.00002235	-0.00002408	0.00002342	-0.00285197	-0.00346536	0.0110551	0.000648166	0.00061961	0.000521818	-0.00320582	0.000705905	0.00774398	-0.000909762	34.17	1	1	0	1
0.85884	0.0271	0	0.0193	0.09476	2	1	1	-0.000303281	0.00007342	-0.00000427	-0.00003779	-0.00002098	0.00002131	-0.00278022	-0.00234698	0.00555486	-0.00102594	0.00219969	0.00100209	0.000709605	0.000557386	-0.0199869	-0.00089433	25.91	1	1	0	1
0.95071	0	0	0	0.04929	2	1	.	-0.000286636	0.00003878	-0.00003848	-0.00003982	-0.00003558	0.00000088	-0.00474763	0.00886819	-0.0100957	-0.00219663	-0.00024444	-0.000864004	-0.000175017	-0.00162428	-0.00149355	-0.000892248	26.16	2	0	0	1
0.18896	0.79529	0.00237	0.01338	0	2	1	1	-0.000270624	0.00019754	0.00000991	-0.00003088	-0.00003374	0.00002385	0.0407985	0.0125599	0.00114247	-0.00564902	0.00297271	-0.00166969	-0.000933082	0.00161674	0.000911598	-0.000885975	31.79	1	0	0	0
1	0	0	0	0	3	1	2	-0.000296407	0.00004941	-0.00001528	-0.00003264	-0.00001035	0.00001264	-0.00465849	0.00713527	-0.00774874	-0.00159454	0.000745279	-0.00178097	0.00118309	0.000280712	-0.00272857	-0.000885053	39.23	1	1	1	1
0.89591	0.0209	0	0.01132	0.07187	1	1	1	-0.000288137	0.00008494	-0.00000333	-0.00002952	-0.00002279	0.0000198	-0.00170284	-0.00630789	0.015753	0.00218679	0.00056009	0.00154578	-0.0000587	-0.00213117	0.00718905	-0.00087833	29.42	1	0	0	0
0.95301	0	0	0	0.04699	1	1	1	-0.000287569	0.0000367	-0.00002621	-0.00002328	-0.00001482	0.00002243	-0.00482749	0.00872163	-0.0102076	-0.00219927	0.00147783	-0.00377003	-0.000679623	0.000293137	0.0000884	-0.000877914	30.72	1	1	0	0
0.99134	0.00713	0	0.00153	0	2	1	1	-0.0002894	0.00006115	-0.00002822	-0.00004727	-0.00000649	0.00002527	-0.00419851	0.0076462	-0.00909466	-0.00219705	-0.00106057	-0.00028878	0.000965297	-0.00129877	-0.00520903	-0.000873757	30.2	1	1	1	1
0.99179	0	0.00363	0	0.00458	2	1	.	-0.00028579	0.00004846	-0.00003453	-0.00004347	-0.0000209	0.00000164	-0.00417425	0.00790814	-0.00990985	0.000494115	0.000902914	-0.00212095	0.000711397	-0.000185195	-0.000653286	-0.000872405	25.84	1	0	0	1
0.97897	0.00466	0.00197	0	0.0144	1	1	1	-0.000294714	0.00003754	-0.00002523	-0.0000427	-0.00002239	-0.000007	-0.00436373	0.00737637	-0.00933128	-0.000950691	-0.00144995	-0.00209098	0.000413247	-0.0000724	-0.00250049	-0.000871295	25.93	2	1	1	1
0.94711	0	0	0.01706	0.03583	2	1	1	-0.000288525	0.00005372	-0.00001267	-0.00002221	-0.00002108	0.0000209	-0.00221579	-0.00454142	0.0111047	0.000663644	-0.000461325	0.000408994	0.00264424	0.0000467	0.00543572	-0.000865187	41.72	1	1	1	1
0.91739	0.00968	0	0.01418	0.05875	2	1	1	-0.000286842	0.00004997	-0.00000298	-0.00002362	-0.0000282	0.00001219	-0.00217368	-0.00710366	0.0160528	-0.00124879	-0.000657913	0.0000598	-0.000112288	0.000979115	0.00670679	-0.000860559	29.95	1	0	0	1
0.94759	0.00436	0	0.0057	0.04235	2	1	1	-0.000291689	0.00008031	-0.00001167	-0.00004098	-0.00001331	0.00003237	-0.00246111	-0.00510689	0.0125767	0.000871662	0.000672587	-0.00252706	0.001362	0.000309985	0.00734989	-0.00086035	36.9	1	1	0	0
0.98928	0	0	0	0.01072	3	1	1	-0.000290035	0.00004546	-0.00004491	-0.00003487	-0.00002867	-0.00000348	-0.00484308	0.00920074	-0.00888074	-0.000111226	-0.000994434	-0.00225422	-0.00107498	0.000590264	-0.00267056	-0.00085058	27.62	1	0	0	1
0.84797	0.02941	0.00447	0.0059	0.11225	2	1	1	-0.000287801	0.00011072	0.00000699	-0.00004426	-0.00002668	0.00002616	-0.00112296	-0.00768862	0.0168522	0.00047029	0.000828732	-0.00135877	0.00117476	0.000181981	0.00742477	-0.000848207	33.23	1	1	1	1
0.893	0.0009	0.00456	0.01832	0.08322	3	1	.	-0.000287522	0.00007601	0.00000889	-0.00001285	-0.00002945	0.00001737	-0.0018094	-0.00845663	0.0157992	-0.000892705	0.000417437	0.00112519	0.00106572	-0.0008942	0.00722881	-0.000847582	30.75	1	0	1	0
0.99426	0.00574	0	0	0	3	1	2	-0.000303244	0.00001993	-0.00002711	-0.0000353	-0.00001799	0.00000384	-0.00451473	0.00789079	-0.00802845	-0.00178096	0.000000754	-0.0000421	0.00059044	-0.00198571	-0.00226998	-0.000839817	25.48	1	1	0	1
0.91583	0.00095	0.01022	0	0.073	4	2	2	-0.00029393	0.00008635	-0.00000514	-0.00002008	-0.0000257	0.00001993	-0.00354193	-0.00121258	0.00399703	-0.00101277	-0.000457132	-0.000432902	0.00108898	-0.00258895	0.00260733	-0.000838786	30.17	1	1	0	1
0.91358	0.00263	0	0.02028	0.06351	4	2	1	-0.000289896	0.00010823	0.00000643	-0.00002239	-0.00002426	0.00002444	-0.00116585	-0.00790383	0.0163557	-0.000807282	0.00037909	0.000140839	0.00122216	-0.00127496	0.0101971	-0.000833063	31	1	0	1	1
0.98654	0.01346	0	0	0	2	1	1	-0.000280319	0.00007747	-0.00000298	-0.00000519	-0.00001299	0.00002525	-0.0043662	0.00786106	-0.00875415	-0.00146878	0.00119941	-0.000469231	-0.000148147	-0.000183484	-0.000757037	-0.000824712	33.68	1	1	1	0
1	0	0	0	0	3	1	2	-0.000291833	0.00004192	0.00000329	-0.00000577	-0.00004322	-0.0000245	-0.00478676	0.00818154	-0.0113533	-0.00148381	0.00108448	0.00263371	0.00149149	-0.000124145	-0.0030461	-0.000800179	33.26	1	0	0	1
0.55312	0.29572	0.15116	0	0	3	1	1	-0.000265994	0.00013936	0.00000783	-0.00002528	-0.00003941	0.00000264	0.0166882	-0.00930732	-0.00609161	0.0201203	0.000909998	-0.00121093	0.000271019	0.0000614	0.00231552	-0.000799364	29.47	1	0	0	1
0.60821	0.36476	0	0.02703	0	2	1	1	-0.000275484	0.00015683	-0.00000342	-0.00005848	-0.00003525	0.0000034	0.0175958	0.00389176	0.00139269	0.000257878	0.00228007	0.00113916	-0.00248337	-0.00187771	0.00319213	-0.000798806	34.46	1	1	0	0
0.94513	0.00829	0	0.01734	0.02924	3	1	2	-0.00030103	0.00003819	0.000006	-0.00001578	-0.00002927	0.00000326	-0.00252754	-0.00278202	0.0105813	0.00196918	-0.000940685	0.000168507	-0.00165043	-0.0000495	0.0067303	-0.000797305	25.89	1	1	0	0
0.69219	0.2498	0.04698	0.01103	0	3	1	1	-0.000272727	0.00009071	0.00001486	-0.00004645	-0.00001878	0.00001605	0.0109029	-0.00156183	0.000380648	0.00823181	0.000902153	-0.000127656	0.000114364	0.000111811	0.00116045	-0.000792175	40	1	0	0	1
0.06567	0.91327	0	0	0.02106	1	1	1	-0.000268038	0.00018425	0.0000274	-0.00002049	-0.00003605	0.00003212	0.0473844	0.0124987	0.00199668	-0.00264314	0.00790167	-0.00103441	-0.000750989	-0.00566017	-0.000403317	-0.000787962	.	2	0	1	0
0.92286	0	0	0.00567	0.07147	2	1	2	-0.000291623	0.00006174	-0.00000657	-0.00005027	-0.00001735	0.00003109	-0.00284338	-0.00132164	0.00634712	-0.0000385	-0.000353687	-0.000470913	0.00024989	-0.00132631	-0.0000259	-0.000782143	26.74	1	0	0	0
0.98601	0	0	0	0.01399	5	5	3	-0.000301249	0.00005998	-0.00004022	-0.00005342	-0.00003068	0.0000133	-0.00477907	0.00758039	-0.00890004	0.000291524	0.000899259	-0.00251093	-0.000340935	-0.000688602	-0.00189289	-0.000778371	31.93	1	0	1	0
0.99701	0	0.00299	0	0	2	1	1	-0.000296636	0.00004783	-0.00001708	-0.00004954	-0.00003658	-0.00000956	-0.00468293	0.00719527	-0.00831688	-0.00159003	0.000689725	-0.000275319	0.00233921	-0.00182036	-0.0013805	-0.000773898	49.08	1	1	0	0
0.9549	0.01097	0	0	0.03413	3	1	2	-0.000294528	0.000053	-0.00001586	-0.00001497	-0.00000298	0.00003485	-0.00267006	0.000944043	0.00237754	-0.000814172	-0.000461602	-0.000940598	0.000276198	-0.000535236	0.00397125	-0.000771656	30.92	1	1	1	1
0.99913	0	0	0	0.00087	3	1	1	-0.000298707	0.00004701	-0.00002907	-0.00002536	0.00000096	0.00004491	-0.00457006	0.00699658	-0.00780301	0.0000053	0.000517372	-0.00308932	-0.000880902	0.000375106	0.0000864	-0.000770503	31.96	1	1	0	1
0.9507	0.01555	0	0	0.03375	3	1	1	-0.000299493	0.00005099	-0.00003656	-0.00004086	-0.0000171	0.00001101	-0.003688	0.00848602	-0.00962052	-0.000233253	0.00125117	-0.00304738	-0.00123041	-0.000729906	-0.00180043	-0.000765624	26.78	1	1	1	1
0.08329	0.89076	0.02595	0	0	4	2	2	-0.00026407	0.00021255	0.00002274	-0.000026	-0.00003167	0.00001674	0.0454446	0.0109771	0.00238457	-0.00221679	0.00491516	0.00107456	0.000844548	-0.00241206	0.000510413	-0.00075853	35.83	1	1	1	0
0.95806	0	0.00138	0	0.04056	1	1	1	-0.000279269	0.00006357	-0.00000444	-0.00005053	-0.00001484	0.00002945	-0.00345001	-0.00383494	0.0110076	-0.00125637	-0.000104167	0.00030776	0.00178005	-0.000670782	0.0067442	-0.000753882	26.37	1	0	1	1
0.99808	0	0	0	0.00192	2	1	1	-0.000296092	0.00003588	0.00001037	-0.00000377	-0.00001834	-0.00000179	-0.00411934	0.00525591	-0.00473089	-0.00100104	-0.000332413	0.00132022	-0.00188236	0.00236322	0.0015631	-0.000742782	30.5	1	0	0	0
0.94685	0	0	0.00477	0.04838	4	2	.	-0.000288324	0.00006409	0.00001117	-0.0000398	-0.00002091	0.00001347	-0.00286052	-0.00157058	0.00526456	0.000492643	-0.000114617	-0.000190038	-0.0011714	-0.00200306	0.00402813	-0.000742771	29.59	1	1	0	0
0.94162	0.00834	0	0	0.05004	2	1	1	-0.000285469	0.00003127	-0.00000386	-0.00000164	-0.00002537	-0.00000827	-0.0043235	0.0079211	-0.00905897	-0.00113462	-0.00198025	-0.00379261	-0.00155833	0.00150722	-0.000773799	-0.000736719	30.26	1	1	1	1
0.88852	0.00649	0	0.02467	0.08032	3	1	2	-0.000287879	0.00008757	0.00000131	-0.00005315	-0.00003831	0.0000064	-0.00230447	-0.00654724	0.0131961	-0.000403211	-0.000217713	-0.00130996	-0.000513961	0.0012058	0.00584239	-0.000724178	24.88	1	0	0	1
0.92196	0.01752	0	0.00289	0.05763	5	5	3	-0.000286778	0.0001053	0.00001483	0.00000015	-0.00002201	0.00001174	-0.00192532	-0.00373094	0.00862727	0.00109782	0.00181715	0.000694482	-0.00215674	0.000502297	0.00515549	-0.000711318	31.1	1	0	0	0
0.99768	0	0.00146	0	0.00086	2	1	1	-0.000291306	0.00006308	0.000004	-0.00001554	-0.00003537	0.00001356	-0.00394764	0.00272889	-0.00309223	-0.00124554	-0.000328978	0.00104576	0.00100901	-0.00138927	0.00283648	-0.00071033	34.45	1	1	0	1
0.88772	0.01051	0	0.0379	0.06387	2	1	2	-0.000286585	0.00008526	-0.00000378	-0.0000136	-0.00001104	0.00001751	-0.00208867	-0.00741508	0.0157191	-0.000588235	-0.000987704	-0.000576716	-0.000806275	0.00056364	0.00656222	-0.000706831	31.74	1	1	1	1
0.95713	0	0	0.01439	0.02848	3	1	2	-0.00029061	0.00005366	-0.00000281	-0.0000408	-0.0000157	0.00001429	-0.003484	-0.000850744	0.00505789	-0.000792421	0.00125177	0.00223753	0.0000962	-0.0000406	0.00141592	-0.000701666	39.41	1	1	1	1
0.89447	0.00406	0	0.01902	0.08245	1	1	1	-0.00028948	0.00010067	-0.00000422	-0.00003212	-0.00002284	0.00002833	-0.00241722	-0.00540921	0.0136474	-0.000340863	-0.000307628	-0.000843493	-0.000483526	-0.000727208	0.00743893	-0.000699455	29.76	1	1	0	1
0.24618	0.00586	0.74796	0	0	1	1	1	-0.000262785	0.00010021	-0.00001118	-0.00003849	-0.00002253	0.00001171	0.008282	-0.0743534	-0.0597049	0.0814048	-0.00433369	0.00577971	-0.000659324	0.0037035	-0.00918748	-0.000686725	28.26	1	0	1	0
0.93818	0.00149	0	0.00239	0.05794	2	1	1	-0.000296682	0.0000642	-0.00002429	-0.00004937	-0.00002125	0.00001193	-0.00322702	-0.000514786	0.00416602	-0.000675025	0.000584706	-0.00104398	0.000694497	-0.000800784	0.00238591	-0.000684117	25.8	1	0	0	0
0.99508	0	0.00246	0	0.00246	2	1	1	-0.000284144	0.0000454	-0.00004019	-0.00004202	-0.00002723	0.00002155	-0.00486243	0.00755823	-0.0100751	-0.00173902	-0.000668772	-0.0022811	-0.000767292	0.000306293	-0.00136086	-0.000682532	25.44	1	1	0	1
0.93184	0	0	0.02147	0.04669	1	1	1	-0.000305153	0.00004742	0.00001591	-0.00002324	-0.00002577	0.00001891	-0.0022757	-0.00646888	0.0149254	0.00159322	0.0011158	0.000750833	-0.0000675	-0.00110867	0.00489625	-0.000665677	35.49	1	1	1	0
0.97069	0	0	0	0.02931	2	1	1	-0.00028914	0.00006368	-0.00004727	-0.00003809	-0.00001815	0.00001218	-0.00462427	0.0079918	-0.00827151	0.0000479	-0.0000517	-0.000810905	-0.000988716	-0.00294416	0.00118688	-0.000665585	40.48	1	1	0	0
0.9824	0	0	0	0.0176	2	1	1	-0.000293175	0.00001733	-0.00000456	-0.00003605	-0.00002345	0.00001613	-0.00459312	0.00550703	-0.00475526	-0.00144418	-0.00149572	0.000652203	-0.00102471	-0.000282147	0.00149311	-0.000664821	29.55	1	1	0	0
0.57834	0.30087	0.12079	0	0	2	1	2	-0.000280276	0.00010525	-0.00000237	-0.00004895	-0.00002526	0.0000169	0.0161918	-0.0067496	-0.00457683	0.0161651	0.000165528	0.00143048	-0.00275	-0.00524371	0.000153065	-0.0006604	28.66	1	1	0	0
0.96852	0	0	0.00201	0.02947	1	1	.	-0.000293634	0.0000611	-0.00000982	-0.00003383	-0.00002403	0.00001052	-0.00405445	0.00378365	-0.00337325	0.000456456	0.000291874	-0.000494629	0.00212284	-0.000219296	-0.00827126	-0.000659809	31.57	1	1	0	0
0.9989	0	0	0	0.0011	3	1	1	-0.000280953	0.00001774	-0.00005179	-0.00006399	-0.00002674	0.00001451	-0.00462021	0.00899124	-0.0102234	-0.00183753	0.000687692	-0.00281302	-0.0024581	-0.000582708	-0.000785952	-0.000645119	28.06	1	0	1	1
0.97447	0	0.0061	0	0.01943	1	1	1	-0.000299399	0.00002575	-0.0000466	-0.00002617	-0.00003768	-0.00000891	-0.00470328	0.00882253	-0.0100049	-0.0000965	0.000498186	-0.00224799	0.000448182	0.000577036	-0.00180351	-0.000637843	25.18	1	1	0	0
0.97557	0	0	0	0.02443	2	1	1	-0.000285365	0.00003248	-0.00001138	-0.00002313	-0.00001614	0.00002041	-0.00462341	0.00660377	-0.00751535	-0.00138461	0.00103882	-0.0010317	-0.000914164	-0.00126033	0.00126691	-0.000622769	28.14	1	1	1	1
0.96861	0.00595	0	0.00862	0.01682	2	1	1	-0.000280201	0.00010274	-0.00000688	-0.00003646	-0.00001248	0.00002954	-0.00312836	-0.000379533	0.0061236	-0.000206611	0.000465972	-0.000310355	-0.0000451	0.00469086	0.00572391	-0.000618776	21.23	1	1	0	0
0.6976	0.04713	0.11241	0.03479	0.10807	3	1	1	-0.000293906	0.00011171	0.00000697	-0.00001228	-0.00002986	0.00002803	0.00128772	-0.0205862	-0.00261177	0.0141495	-0.00169726	0.000793344	0.001853	-0.000765125	-0.016369	-0.000617193	27.84	1	1	0	0
0.9345	0	0.006	0	0.0595	3	1	1	-0.000305318	0.0000534	-0.00000608	-0.00001734	-0.00002379	0.00002179	-0.00328628	-0.0000103	0.00383794	-0.000433139	-0.000384807	-0.00196949	-0.00042687	-0.00105087	0.00449779	-0.000611317	29	1	1	0	1
0.62414	0.23049	0.14537	0	0	3	1	1	-0.000278321	0.00011277	-0.00001607	-0.00004777	-0.00003456	0.00001919	0.011854	-0.0125344	-0.00916511	0.0206965	-0.00193607	0.000169928	-0.00183095	0.00199145	0.00240313	-0.000610919	36.52	1	0	0	1
0.89521	0	0	0.00075	0.10404	3	1	1	-0.000294687	0.00009407	-0.00000297	-0.00002459	-0.00002457	0.00000166	-0.0018893	-0.00642017	0.0162731	-0.000254826	-0.00210591	0.00183495	-0.000448128	-0.000553171	0.00847266	-0.000602906	29	1	1	1	1
0.94501	0	0	0	0.05499	2	1	2	-0.000288658	0.0000318	-0.00001079	-0.00001836	-0.00002898	0.00000881	-0.00445326	0.00690997	-0.00638209	-0.00128969	-0.0000498	-0.00126149	-0.000886358	-0.0022391	0.0000209	-0.000582915	34.06	1	1	1	1
0.97433	0	0	0.00387	0.0218	4	2	1	-0.000289903	0.00003839	-0.00000313	-0.00001106	-0.00001171	0.00002576	-0.00374711	0.00375371	-0.00344861	-0.000251483	-0.000604085	-0.0023031	-0.00262817	0.000677074	0.0018506	-0.000580589	38.59	1	1	1	1
0.47051	0.49947	0	0	0.03002	2	1	2	-0.000284017	0.00011406	0.00001308	-0.00001811	-0.00003494	0.00001618	0.0240166	0.00796831	-0.000103255	-0.000512718	0.00309759	-0.000567091	-0.00117033	-0.00369754	-0.00186287	-0.000570333	34.22	1	0	0	1
0.8433	0.01728	0	0.02016	0.11926	2	1	1	-0.000291165	0.00008189	0.00000294	-0.00001519	-0.00002518	0.00001699	-0.00165523	-0.00729937	0.0159937	-0.000487833	0.000730936	0.000201812	-0.000410735	-0.0000243	0.00805164	-0.000569349	24.47	1	0	0	1
1	0	0	0	0	3	1	1	-0.000286204	0.00003778	-0.00002816	-0.00001565	-0.00003316	0.00000136	-0.00471687	0.00748265	-0.00845875	-0.00107175	-0.000430867	-0.00294254	0.00162154	-0.00181945	0.000181716	-0.000568692	30.11	1	1	0	0
0.98835	0	0	0	0.01165	1	1	1	-0.000288753	0.00006819	-0.00001369	-0.0000502	-0.00001735	0.00001643	-0.0042502	0.00420671	-0.00284147	-0.000469147	0.00070011	-0.000141093	-0.0000421	0.000386788	0.000792245	-0.000564818	27.85	1	0	0	0
0.91746	0.01535	0	0.02544	0.04175	3	1	3	-0.000286902	0.00009931	0.00000438	-0.00005001	-0.00003419	0.0000066	-0.00218086	-0.00547102	0.0135829	-0.000475332	0.000899745	-0.00039773	-0.00115262	0.00111776	0.00515689	-0.000563943	50.98	1	0	1	1
0.97558	0.00211	0	0	0.02231	4	2	1	-0.000296424	0.00006416	-0.0000179	-0.00003528	-0.00002177	0.00001064	-0.00448161	0.00794143	-0.00788334	-0.00199228	0.00000799	-0.0000167	0.000377786	-0.000463604	-0.00121851	-0.000562702	30.25	1	1	1	1
0.95639	0.00546	0	0	0.03815	3	1	2	-0.000300457	0.00001506	-0.00002508	-0.000037	-0.00001413	0.00000636	-0.00451177	0.00740835	-0.00655917	-0.000491549	0.00114228	-0.0023076	-0.0000276	0.000260402	-0.00119248	-0.00056013	25.64	1	0	0	1
1	0	0	0	0	2	1	1	-0.000282621	0.00006743	-0.00000856	-0.00002309	-0.00003559	0.00001044	-0.00434663	0.00498799	-0.003891	-0.000262231	0.000210413	-0.00198726	0.00081216	-0.00183814	0.00102025	-0.000555146	28.73	1	0	0	1
0.96201	0	0.01669	0	0.0213	3	1	1	-0.000284999	0.00003264	0.00000102	-0.00005393	-0.00003961	0.0000219	-0.00324834	-0.000419583	0.00276569	0.00009	-0.000174799	-0.00306987	0.000783492	0.000620797	0.0045454	-0.000554701	29	1	0	1	1
0.67199	0.17125	0.1481	0.00866	0	3	1	2	-0.000279538	0.00010962	0.00001024	-0.00000302	-0.0000144	0.00002222	0.00833569	-0.0135641	-0.00920871	0.0236161	0.00159617	0.00250772	-0.000715335	-0.00358285	-0.000762398	-0.000542142	36.16	1	1	0	1
0.88337	0.01797	0.03462	0	0.06404	1	1	1	-0.000290323	0.00006369	0.00000471	-0.00004363	-0.00002225	0.00001502	-0.00127887	-0.00474555	0.00353356	0.00629257	-0.000387113	-0.00112755	-0.00299916	0.000362688	0.00336675	-0.000541371	26.92	1	1	0	0
0.55516	0.29857	0.13379	0.00762	0.00486	2	1	1	-0.000270973	0.00010805	0.0000009	-0.00002122	-0.00002824	0.00002026	0.0146998	-0.00827548	-0.00474245	0.0176412	0.00083126	0.00143438	-0.000422291	0.0013461	0.00107806	-0.000540692	29.94	2	1	1	1
0.62466	0.0299	0.34544	0	0	3	1	2	-0.000277478	0.00008316	0.00000364	0.00000196	-0.00002657	0.0000087	0.00334538	-0.0351398	-0.0266258	0.0492457	-0.00325858	0.00436782	-0.00211653	0.000969329	-0.0061906	-0.00053738	26.27	1	0	1	1
0.95493	0	0.00855	0	0.03652	3	1	2	-0.000295125	0.00002358	-0.00001009	-0.00003283	-0.00002086	0.00001295	-0.00379754	0.00324967	0.000325018	-0.00107954	-0.0000981	0.00105357	0.000803928	-0.000897218	0.00396573	-0.00053016	32.04	1	0	0	1
0.90028	0.00934	0.01203	0.01696	0.06139	2	1	.	-0.000284297	0.00011767	0.00001133	-0.00001123	-0.00002362	0.0000234	-0.00153513	-0.00747182	0.014619	0.0006916	-0.000480826	-0.000781876	-0.000427611	-0.000200464	0.00976145	-0.000528071	32.83	1	0	1	0
0.82992	0.02581	0	0.02004	0.12423	3	1	1	-0.000289423	0.00005365	0.00000149	-0.00003535	-0.00000607	0.00003402	-0.00206086	-0.00756629	0.0141213	-0.0042347	-0.000364905	0.000419229	0.00175731	0.00183766	-0.0148786	-0.000519011	33.15	1	0	0	1
1	0	0	0	0	3	1	2	-0.000287841	0.00001898	-0.00002951	-0.000022	-0.0000192	0.0000107	-0.00461354	0.00882254	-0.0112833	-0.000967495	0.00169397	-0.0023181	0.00160488	-0.00105266	-0.00144355	-0.000516662	25.96	2	1	1	1
0.18069	0.0059	0.81119	0	0.00222	4	2	2	-0.000256554	0.00010498	-0.00002568	-0.00004436	-0.00003359	0.00000614	0.00966908	-0.0776255	-0.063328	0.0872047	-0.00654849	0.00469416	0.00107808	0.00444365	-0.00957388	-0.000513834	28.34	1	1	1	1
0.99235	0	0.00126	0	0.00639	2	1	1	-0.00029144	0.00003064	-0.00001987	-0.00003676	-0.00001926	0.00001424	-0.00464126	0.00718726	-0.00800513	-0.00172496	0.000336856	-0.000406001	0.000277014	0.000561808	0.00210227	-0.000510247	31.93	1	1	0	0
0.94938	0.04995	0.00067	0	0	3	1	1	-0.000297175	0.00008944	-0.00002537	-0.00002965	-0.00002656	0.00001451	-0.00024748	0.00572215	-0.00538229	-0.00227584	-0.0000468	0.000342905	-0.00113582	-0.00374194	0.000381535	-0.000510163	30	1	1	1	0
0.96365	0	0	0	0.03635	3	1	1	-0.000293511	0.00004561	-0.00003875	-0.00004809	-0.00002762	0.00000218	-0.00439219	0.00647467	-0.00651349	-0.00141822	0.00103668	-0.000222999	0.000502392	0.0022233	-0.0028152	-0.00050677	20.4	2	1	0	1
0.75094	0.03658	0.159	0.0263	0.02718	3	1	2	-0.00029172	0.00003986	-0.00000368	-0.00002289	-0.00003611	0.00000459	0.00142416	-0.0190248	-0.00393042	0.0173028	0.000885307	-0.000372641	0.000172048	-0.000703931	0.00232786	-0.000504088	28.01	1	1	0	0
0.90874	0	0	0.01278	0.07848	2	1	1	-0.000292004	0.00006669	0.00001549	-0.00000786	-0.00003314	0.00000828	-0.00204988	-0.00742896	0.017044	0.0014694	-0.000544458	-0.000318183	0.00033413	-0.00016448	0.00838358	-0.000497832	26.32	1	1	1	0
0.06719	0.91236	0	0.00935	0.0111	3	1	2	-0.000268064	0.00019466	0.00002256	-0.00002871	-0.00003014	0.00003428	0.0473977	0.0122321	0.00320069	-0.00314426	0.0053382	0.00160152	0.00108432	-0.00438385	0.000521387	-0.000497391	38.67	2	0	1	1
0.99274	0	0	0	0.00726	2	1	1	-0.000290518	0.0000672	-0.00003315	-0.0000501	-0.00000916	0.00004473	-0.00419333	0.00258776	-0.0032442	-0.00190774	-0.000647793	0.00230665	0.000884659	-0.000693441	-0.00423831	-0.000495525	37.9	1	1	0	0
0.90911	0.00752	0	0.00387	0.0795	2	1	1	-0.000285798	0.00007064	0.0000224	-0.00002492	-0.00002583	0.00001275	-0.00199682	-0.00764808	0.0164212	0.00106229	0.00171607	-0.00132574	-0.000658352	-0.000330905	0.0055429	-0.000494599	29.75	1	0	0	1
0.96037	0.00724	0	0	0.03239	3	1	1	-0.000293356	0.00006561	-0.00002453	-0.00001987	-0.00000181	0.0000276	-0.00428808	0.00666763	-0.00652532	-0.00176085	0.000277033	-0.00225047	0.000953075	0.000452846	-0.00742634	-0.000490688	33.7	1	0	0	0
0.97846	0	0.00276	0	0.01878	4	2	2	-0.000290336	0.00006247	-0.00001343	-0.00003396	-0.00001641	0.00001906	-0.00324806	0.000534631	0.00423263	-0.0004776	0.000618513	-0.00131784	-0.00313209	0.00083015	0.00583386	-0.000490112	27.62	1	1	1	1
0.98578	0	0.00136	0	0.01286	3	1	1	-0.000300541	0.00000447	-0.00002166	-0.00005152	-0.00003225	0.00001773	-0.00442962	0.00750035	-0.00832591	-0.000604538	-0.000651342	-0.00124853	0.0026813	-0.00166306	-0.00251641	-0.000490053	30.92	1	1	1	1
0.95445	0.00565	0	0	0.0399	4	2	2	-0.000292144	0.00005063	-0.00001754	-0.00002317	-0.00000973	0.00002002	-0.00393285	0.00470472	-0.00413563	-0.00278187	-0.00110482	0.000229636	-0.0000656	-0.000327235	-0.00144044	-0.000488561	35.81	1	1	0	0
0.98906	0	0	0	0.01094	3	1	2	-0.000285929	0.000077	-0.00003703	-0.00003742	-0.00002013	0.00000179	-0.00426382	0.00417775	-0.00239046	0.00028038	-0.0011519	-0.000269984	0.00065465	-0.00127321	-0.00125654	-0.000485178	30.73	1	0	1	1
0.99569	0.00431	0	0	0	2	1	1	-0.000284314	0.00003816	-0.00003495	-0.00003265	-0.00002547	0.00000301	-0.00477723	0.00774078	-0.00909712	0.0000335	-0.00103364	-0.00342292	0.000188224	-0.00132238	-0.00307776	-0.000479391	35	1	0	0	0
0.9622	0	0.00231	0	0.03549	3	1	2	-0.000277992	0.00005198	-0.00003309	-0.00004592	-0.00002464	0.0000012	-0.00419194	0.00286203	-0.00390554	-0.00142948	0.00254953	-0.00118708	0.0027164	-0.00135861	0.0016175	-0.000472828	29.17	1	0	1	1
0.89691	0.0107	0	0.01317	0.07922	3	1	1	-0.00029454	0.00008079	-0.00000027	-0.00002149	-0.00001799	0.00001199	-0.00243085	-0.00500735	0.00891739	-0.000804197	0.000992901	-0.000416848	0.000105271	0.000753731	-0.00530077	-0.0004725	22.46	1	1	0	1
0.38488	0.04652	0.56054	0	0.00806	2	1	1	-0.000277969	0.00007574	-0.00001384	-0.00003642	-0.00002236	0.00000927	0.00768586	-0.0562263	-0.0451737	0.0603173	-0.00435857	0.00319026	0.00126168	0.00322047	-0.00586429	-0.000450858	27.48	1	0	0	0
0.94604	0	0	0	0.05396	3	1	1	-0.000290846	0.00003698	-0.00002727	-0.00002824	-0.00001957	0.00003178	-0.00379455	0.00345627	-0.00303934	-0.000675362	-0.00163367	-0.00176538	0.000326361	-0.000697518	0.00310517	-0.000450303	39.73	1	1	0	0
0.9952	0	0	0.0048	0	3	1	1	-0.000296171	0.00005086	-0.00003629	-0.00005118	-0.00002094	0.00001359	-0.00468765	0.00763349	-0.00897458	-0.00256209	0.000875223	-0.00463022	-0.00110257	-0.00325022	-0.00259105	-0.000443522	30.85	1	1	0	1
0.95942	0	0	0	0.04058	1	1	1	-0.000295912	0.00007092	0.0000174	-0.00002573	-0.00002829	0.00001877	-0.00349571	0.00173709	0.0033433	0.000082	-0.000803243	-0.00124161	0.00119233	0.000693451	0.0028056	-0.000437904	36.27	1	1	0	0
0.92814	0.00967	0	0	0.06219	4	2	2	-0.000279016	0.00005613	0.00000519	-0.00001997	-0.00003181	0.00002022	-0.00343004	-0.00000538	0.00291512	-0.000778061	-0.000751578	-0.00144628	-0.000464711	0.000853663	0.00385356	-0.000430808	34.34	1	1	1	1
0.73665	0.02194	0.23982	0	0.00159	2	1	1	-0.000280959	0.00007603	-0.0000206	-0.00001907	-0.00001801	0.00001423	0.000764977	-0.0191819	-0.0228344	0.0271631	-0.000726454	-0.000529359	0.0013185	0.00214774	-0.00155838	-0.000425912	27.04	2	1	0	1
0.97902	0	0	0.00041	0.02057	2	1	1	-0.000295914	0.00000889	-0.00002619	-0.00003206	-0.00003672	-0.00000196	-0.00469202	0.00716231	-0.00840461	-0.00139915	-0.00111896	-0.00108559	-0.00252358	-0.00150855	-0.00176369	-0.000424915	36.32	1	1	0	1
0.94606	0	0.00082	0	0.05312	3	1	2	-0.000304737	0.00007106	-0.00000328	-0.00000075	-0.0000288	0.00001822	-0.00316856	-0.0000656	0.00512302	-0.000408548	0.0014592	-0.00114504	0.000148336	0.0000567	0.00366965	-0.000418992	34.17	1	0	1	1
0.97537	0	0	0	0.02463	2	1	2	-0.000297728	0.00003194	-0.00001604	-0.00003999	-0.0000222	0.00002142	-0.00415472	0.00509806	-0.00330507	-0.000655706	0.000139257	-0.00259104	0.00043832	0.00123398	0.0000235	-0.000416078	31.43	1	0	0	0
0.98506	0	0.00159	0	0.01335	2	1	1	-0.000293555	0.00003921	-0.00002908	-0.00003343	-0.00002303	0.000013	-0.00472053	0.00826651	-0.0100569	-0.00194284	0.000332667	-0.00332677	-0.00142159	-0.00044525	-0.00283272	-0.00041589	42.04	1	1	1	1
0.95883	0	0	0	0.04117	3	1	1	-0.000291669	0.000038	0.00000884	-0.00000543	-0.00000888	0.00002771	-0.00408444	0.00415427	-0.00202088	-0.000691836	0.000540687	0.00371022	-0.000338037	0.000926837	0.0000899	-0.000411231	30.28	1	0	1	1
0.88027	0.04399	0.00924	0.03094	0.03556	2	1	1	-0.000287301	0.00009067	0.00001361	-0.00001907	-0.00001847	0.00002253	-0.000121679	-0.00682246	0.0110533	0.00507443	0.0014354	0.000177161	0.00115274	0.000893866	0.00481294	-0.00039684	31.88	1	1	0	0
0.92705	0.00008	0	0	0.07287	3	1	1	-0.00029617	0.00006678	-0.00002365	-0.00005433	-0.00002602	0.00000107	-0.00376642	0.00271474	-0.00152127	-0.00207737	-0.000136198	-0.00230177	0.00111125	-0.000983133	-0.00761731	-0.000391648	27.28	1	1	0	1
0.95255	0.00632	0	0.00284	0.03829	2	1	1	-0.000298093	0.00004868	-0.0000184	-0.00007047	-0.0000313	0.00001688	-0.00260741	-0.00341099	0.00909656	0.00018153	-0.000615884	0.000472033	0.0000198	-0.000598695	0.00548368	-0.000389895	32.45	1	1	1	1
0.99206	0	0	0.00794	0	2	1	1	-0.000299678	0.00003964	-0.00002233	-0.00002899	-0.00004308	-0.00000267	-0.00444753	0.00673243	-0.00791314	-0.00246558	0.0017607	-0.00324832	-0.000595281	0.000460451	0.00070414	-0.000385407	34.43	1	1	0	1
0.95333	0.00215	0.00228	0	0.04224	3	1	1	-0.000298661	0.00007964	-0.00001265	-0.00004648	-0.00001478	0.00003408	-0.00298368	0.00100634	0.00299756	-0.00213964	-0.00137978	-0.00121153	0.000184215	-0.000214455	0.00346684	-0.00038249	20.63	2	0	0	0
0.98673	0	0	0	0.01327	1	1	1	-0.000291217	0.00006566	-0.00002968	-0.00001879	-0.00001651	0.00001941	-0.00447719	0.00838665	-0.00894154	-0.0013051	0.00122369	-0.000819442	-0.000566996	-0.000709075	-0.00336252	-0.000381268	36.93	1	1	0	0
0.94359	0.01251	0.00126	0.01868	0.02396	2	1	2	-0.000284742	0.00010337	-0.00000186	-0.00006165	-0.00001743	0.0000238	-0.0018625	-0.00441729	0.0102961	0.000699319	0.000841171	0.000683874	0.000741629	0.000986908	0.00478059	-0.000379997	28.52	1	1	0	0
0.9318	0.0126	0.00848	0	0.04712	2	1	1	-0.000277371	-0.00000403	-0.00002203	-0.00003338	-0.00002849	-0.00000288	-0.00380569	0.00667602	-0.00691845	0.000353177	0.00018227	-0.00272455	0.000333233	0.000911364	-0.000937458	-0.000376137	26.01	1	0	0	0
0.17298	0.80287	0	0	0.02415	3	1	1	-0.000269035	0.00021154	0.00001483	-0.00001947	-0.00003116	0.00003096	0.0415722	0.0127089	0.0019455	-0.00604023	0.00594642	-0.000608264	0.00128106	0.00210127	-0.000672838	-0.000363126	50.17	2	0	0	0
0.97645	0	0	0.00883	0.01472	1	1	1	-0.000305752	0.00000657	-0.00000614	-0.00003667	-0.00003279	0.00001668	-0.00410478	0.00311742	-0.000531396	0.00011038	-0.000170265	-0.000290803	0.00115005	0.000543662	0.00226148	-0.000355991	28.6	1	1	1	1
0.96669	0	0	0.00613	0.02718	3	1	1	-0.000287108	0.00003426	-0.00003095	-0.00003482	-0.00001989	0.00000515	-0.00382206	0.00193524	0.000488559	0.000472151	0.000183197	0.0000859	-0.00123283	-0.00313961	0.00191553	-0.000345754	26.9	1	1	1	1
0.98905	0.00095	0	0	0.01	3	1	2	-0.000292948	-0.00001107	-0.0000362	-0.00003059	-0.00002895	0.00000645	-0.00467181	0.00874739	-0.00998941	-0.00216651	0.00107262	-0.00214211	-0.000196381	0.00165449	-0.00247066	-0.00034179	26.71	1	0	0	0
0.95652	0	0	0	0.04348	2	1	2	-0.000303088	0.00004205	-0.00002824	-0.00001752	-0.00001266	0.00002271	-0.00393663	0.0039998	-0.0025094	-0.00126476	0.000370675	-0.000993083	-0.000304385	-0.000431167	0.000443821	-0.000341563	28.11	1	1	1	1
0.98924	0	0	0	0.01076	3	1	1	-0.000288655	0.00009142	-0.00003015	-0.0000229	-0.00002675	0.00000483	-0.00468515	0.00800343	-0.011047	-0.000593426	-0.000138799	-0.00355584	0.000572941	-0.00164149	-0.00144711	-0.000336428	25.16	1	0	0	1
0.9734	0	0	0	0.0266	2	1	1	-0.000304598	0.00004525	-0.00002222	-0.00004537	-0.00001683	0.00000639	-0.00469004	0.00750377	-0.00935517	-0.00227856	-0.00121872	-0.00103831	0.000109399	0.000584117	-0.00311017	-0.000332534	24.87	1	1	0	1
1	0	0	0	0	1	1	1	-0.000291128	0.00005142	-0.00003534	-0.00004672	-0.00004073	-0.00002306	-0.00452042	0.00748761	-0.00709665	-0.000303663	0.000163565	-0.000587261	0.00040444	0.000325515	-0.000910299	-0.000331736	34.81	1	1	0	1
0.99696	0.00197	0	0	0.00107	2	1	1	-0.000287151	0.00001633	-0.00002746	-0.00002856	-0.00001473	0.00002894	-0.00430137	0.00677966	-0.00644279	-0.00184648	0.00000243	-0.00347126	-0.00202123	0.000878545	-0.000320247	-0.000327396	30.38	1	0	0	0
0.62202	0.29417	0.05761	0.00024	0.02596	2	1	1	-0.000270243	0.00011742	0.00000028	-0.00003051	-0.00001749	0.00001897	0.0133547	-0.00423744	-0.000824686	0.00855094	0.00113075	-0.000570133	-0.000588837	-0.0077107	0.000843402	-0.000324729	38.79	1	1	0	0
0.99911	0.00089	0	0	0	3	1	1	-0.000283891	0.00006805	-0.00002589	-0.00004231	-0.00000682	0.00001124	-0.0044221	0.00906651	-0.0113857	-0.00110976	-0.000202581	-0.00303357	0.000419514	-0.000468187	-0.00212354	-0.000297839	29.56	1	1	0	1
0.99509	0.00491	0	0	0	2	1	2	-0.000285621	0.00000997	-0.00002372	0.00000183	-0.00003324	-0.00000355	-0.00444393	0.00706239	-0.00665533	-0.000284264	-0.000913018	-0.00163721	-0.00049137	0.000865133	0.000646787	-0.000297757	29.31	1	0	0	1
0.99709	0	0.00291	0	0	4	2	1	-0.000289708	0.00003447	-0.00001367	-0.00002195	-0.00002925	0.00000206	-0.00449041	0.00715042	-0.00858336	0.00124736	-0.00101827	-0.00223818	-0.000240871	-0.00215292	0.000569442	-0.000296331	25.83	1	0	0	1
0.90972	0.01584	0.00489	0	0.06955	4	2	2	-0.000291263	0.00004504	0.00000922	-0.00001778	-0.00003302	0.00001333	-0.00173232	-0.00537553	0.0131508	0.000440532	0.0000208	-0.0000702	0.00202494	-0.000745661	0.00511019	-0.00028799	35.08	1	1	1	1
0.97284	0.01952	0	0.00764	0	3	1	1	-0.000291605	0.0000683	-0.00001014	-0.00003226	-0.00003439	-0.00000268	-0.00375063	0.00344714	-0.00107641	-0.00280026	0.000630766	0.000331314	-0.000101869	-0.0000653	-0.00938468	-0.000275213	29.46	1	0	1	1
0.9927	0.0073	0	0	0	1	1	1	-0.000302069	0.00004208	0.00000261	-0.0000531	-0.00002732	-0.00000268	-0.00425563	0.00597782	-0.00527838	-0.000955401	0.000804308	0.00378872	0.00182808	0.000564064	0.000145792	-0.000261845	27.24	1	1	0	1
0.7857	0.07291	0.14139	0	0	4	2	2	-0.000286287	0.00008323	0.00000431	-0.00002675	-0.00002347	0.00001779	0.00316982	-0.0130057	-0.00646934	0.0258177	-0.000378471	0.000749433	-0.000122177	-0.00236913	0.000822007	-0.000261464	32.38	1	1	1	1
0.99095	0	0.00299	0	0.00606	2	1	1	-0.000292696	0.00001705	-0.00001704	-0.00005853	-0.00002032	0.00003783	-0.00473048	0.00643566	-0.00669624	-0.0000126	-0.00026286	-0.000539375	-0.000692788	-0.000629617	0.000440861	-0.000257886	31.01	1	1	0	0
0.71837	0.17853	0.03287	0.01535	0.05488	2	1	1	-0.000288404	0.00010273	-0.00002755	-0.00006108	-0.00000482	0.0000382	0.00603947	-0.00272981	-0.000430879	0.00255435	-0.000535286	0.0015962	0.00000614	-0.00464011	-0.014933	-0.000254938	33.75	1	0	0	0
0.91581	0	0	0	0.08419	4	2	1	-0.000299843	0.00001176	0.00001608	-0.00003316	-0.00001375	0.00003259	-0.00284313	-0.00390217	0.00812952	-0.000925834	-0.000456102	-0.000580208	0.0016644	0.0000529	0.00389383	-0.000242914	26.63	1	1	1	0
0.89761	0.0224	0	0.00807	0.07192	2	1	1	-0.00028627	0.00007922	0.00002944	-0.0000196	-0.00003065	0.00001501	-0.00174285	-0.00622745	0.0156622	-0.0000394	0.00163427	0.00024618	0.00235866	0.00152133	0.00669738	-0.000241381	32.63	1	1	1	0
0.95713	0.00174	0	0	0.04113	3	1	2	-0.00028695	0.00003613	-0.00000831	-0.00000889	-0.00003837	0.00001077	-0.00412377	0.0054506	-0.00396813	-0.00132698	0.00026424	0.00121108	0.000707234	-0.00264715	0.001771	-0.000241136	30.97	1	1	1	1
0.98236	0.00125	0.00456	0	0.01183	2	1	1	-0.0002981	0.00004121	-0.00001506	-0.00002389	-0.00004306	-0.00000321	-0.00424045	0.00710215	-0.00665749	-0.000729609	0.000207087	0.000661953	-0.000170835	0.00194034	-0.000455072	-0.000240994	29.28	1	0	1	0
0.98445	0	0	0	0.01555	3	1	1	-0.000296128	0.0000336	-0.00001963	-0.00002488	-0.00003016	0.0000068	-0.0045022	0.00629847	-0.00719525	-0.00187849	0.000335096	-0.000162985	-0.000522077	-0.00092819	0.000375969	-0.000237489	22.04	2	1	1	1
0.87488	0	0	0.00771	0.11741	2	1	1	-0.000288244	0.00005525	0.00002135	-0.00000975	-0.00003249	0.00000912	-0.00223367	-0.00725939	0.0157164	-0.000458778	-0.000641226	0.00126306	-0.000903856	0.00144625	0.00743701	-0.00023288	25.73	1	1	1	1
0.9346	0.00462	0	0	0.06078	2	1	2	-0.000286366	0.00002979	-0.00002403	-0.00003088	-0.00002299	0.00001806	-0.0030543	-0.00213476	0.00663693	0.000116629	-0.000209757	-0.000582889	-0.00192076	0.00181378	0.00214033	-0.000231934	30.31	1	0	0	1
0.9585	0	0.00137	0	0.04013	2	1	1	-0.000278496	0.00005991	-0.00004342	-0.00004177	-0.00001939	0.00001193	-0.00484338	0.00827502	-0.00987814	-0.000909775	0.00194126	-0.00184962	0.000874826	-0.000246559	-0.000773638	-0.000207858	31.15	1	0	0	1
0.94213	0.00517	0.01857	0	0.03413	4	2	1	-0.000290348	0.00008803	-0.00000186	-0.00002322	-0.0000229	0.00001215	-0.00252402	-0.0027366	0.00807345	0.000869523	0.000117766	-0.00130117	-0.000371108	-0.000123729	0.00272034	-0.000197678	30.9	1	1	1	1
0.9876	0	0.0076	0	0.0048	5	5	3	-0.000290361	0.00006463	-0.00001403	-0.00000652	-0.00000442	0.00002672	-0.00472686	0.00744676	-0.00790758	0.000432586	-0.0000762	-0.000263155	-0.000431174	0.000744613	-0.00447495	-0.000190826	36.98	1	0	1	0
0.97983	0.00873	0	0	0.01144	3	1	2	-0.000289621	0.00007826	0.00000785	-0.00001349	-0.00003923	0.00000123	-0.00365446	0.00360022	-0.000956343	-0.00101608	-0.000402026	0.000228585	-0.000265626	-0.00063824	0.0028596	-0.000187886	.	1	0	0	1
0.99808	0	0.00192	0	0	2	1	1	-0.000281867	0.00004098	-0.00002528	-0.00002525	-0.00002364	0.0000179	-0.00474407	0.00956078	-0.0104324	-0.00122775	-0.00126366	-0.00271632	-0.0000984	-0.00134783	-0.00181452	-0.000182958	20.94	1	0	0	0
0.96155	0	0	0	0.03845	2	1	2	-0.000298658	-0.00000495	-0.00003851	-0.00002826	-0.0000426	0.00001149	-0.00462311	0.00695125	-0.00772417	-0.001337	0.0000587	-0.00313787	0.00175617	-0.00185109	-0.000297942	-0.000182599	26.22	1	0	0	1
0.71087	0.2016	0.07505	0.00372	0.00876	2	1	1	-0.000284387	0.00006299	-0.00001016	-0.00004662	-0.00003037	0.00000913	0.00796436	-0.00547746	-0.00173365	0.0119231	0.0013387	0.00176884	-0.00100437	0.00167322	0.00238059	-0.000172742	35.44	1	0	0	1
0.97504	0	0.00578	0	0.01918	3	1	2	-0.000291047	0.00005824	-0.00002232	-0.00004313	-0.00002779	0.00000387	-0.00371026	0.00210691	0.00219779	-0.000237571	-0.0000581	-0.000274827	0.000441578	0.00123072	0.00327642	-0.000172337	28.21	1	1	0	0
0.90669	0	0	0	0.09331	3	1	2	-0.000285316	0.00009606	0.00001271	-0.00004439	-0.00001353	0.00004048	-0.00317529	-0.00305615	0.00801037	0.000667563	0.000023	-0.000918009	-0.0011667	-0.00159256	0.00505807	-0.000171063	.	1	1	0	0
0.69087	0.16252	0.14661	0	0	4	2	2	-0.00027812	0.00007898	0.00002392	-0.00000288	-0.00002003	0.00001991	0.00755761	-0.0111763	-0.00731857	0.0227967	0.00113192	0.00197196	-0.000394149	0.00149045	0.00315549	-0.000167655	23.89	1	0	1	1
0.94039	0.00316	0	0	0.05645	4	2	2	-0.000295818	0.00006585	-0.000016	-0.00003736	-0.00002979	0.00000513	-0.00296492	0.0000919	0.00367891	0.00142573	0.000101388	-0.0000656	-0.000934756	-0.00107024	0.00639167	-0.000166358	25.83	1	1	1	1
0.98232	0	0	0	0.01768	1	1	1	-0.000288217	0.00010176	-0.00000335	-0.00003396	-0.00000915	0.00002553	-0.00450747	0.0049178	-0.00447829	0.000982349	0.000392202	0.000298173	-0.0016792	0.000682658	0.000627976	-0.000163981	27.97	1	1	1	1
0.86002	0.01824	0	0.04398	0.07776	2	1	1	-0.000290719	0.00003089	0.00000369	-0.00005599	-0.0000266	0.0000149	-0.00168396	-0.00853922	0.0175959	0.000188511	0.000950366	0.00125384	0.00045328	-0.000778144	-0.00614585	-0.000161212	23.85	1	0	1	0
0.94713	0.01162	0	0	0.04125	1	1	.	-0.000297349	0.00006636	-0.00003135	-0.00005148	-0.00000774	0.00003284	-0.0029692	0.000656141	0.00341022	0.000226333	0.000352694	0.00101435	0.000504322	-0.00200367	0.00495325	-0.000159725	28.09	1	1	0	1
1	0	0	0	0	2	1	1	-0.000287173	0.00001335	-0.00002843	-0.00002905	-0.00001964	0.00001918	-0.00499656	0.00935273	-0.011094	-0.00213139	0.000348231	-0.00407459	0.000343037	0.000180358	-0.00172367	-0.00015962	44.7	1	1	1	1
0.90808	0	0	0.01894	0.07298	2	1	1	-0.000288836	0.0000738	-0.00000448	-0.00004108	-0.00001971	0.00002043	-0.00274094	-0.00332157	0.0105379	-0.0000954	-0.00120663	-0.000102228	0.00158374	0.0000517	0.00650408	-0.000153061	30.97	1	0	0	1
0.93989	0	0	0	0.06011	3	1	1	-0.000286009	0.00008722	0.00000108	-0.00000779	-0.00002488	0.00002565	-0.00337794	0.0000491	0.00272647	0.000718502	-0.000350525	-0.00145419	-0.000552322	-0.000520917	0.00273212	-0.000149351	26.1	1	1	0	1
0.97447	0	0.01022	0	0.01531	3	1	2	-0.000282851	0.00006783	-0.00000713	-0.00005803	-0.00001271	0.00001022	-0.00390125	0.00565517	-0.00539111	0.000352363	-0.000382581	0.000482678	-0.0000998	0.00140947	-0.000231628	-0.000147036	25.09	1	1	0	0
0.87927	0.01252	0.01114	0	0.09707	3	1	1	-0.000292331	0.00006451	-0.00001093	-0.00005399	-0.00003054	0.00002603	-0.00161831	-0.00647843	0.0150465	0.00184757	-0.000205476	-0.000945296	0.000760492	0.000571657	0.00739721	-0.000144101	29.63	1	1	0	0
0.99049	0.00951	0	0	0	3	1	2	-0.00028966	0.00006481	-0.00000006	-0.00002774	-0.00002934	0.00000683	-0.00409329	0.00615345	-0.00563595	-0.000111041	-0.000205302	0.000250889	-0.000504631	0.000790904	0.00202682	-0.000127813	27.6	1	0	0	1
0.89231	0.08502	0.00497	0.00592	0.01178	3	1	2	-0.000286193	0.00008957	0.00001226	-0.00002638	-0.00001724	0.00003528	0.00148876	0.000515267	0.00493928	-0.00218905	-0.000924878	-0.000517942	0.000237918	-0.00288546	0.00164496	-0.000122368	36.88	1	0	0	1
0.93232	0	0	0	0.06768	2	1	1	-0.000290921	0.00002358	-0.00000656	-0.00003181	-0.00002408	-0.00000793	-0.00378829	0.00330003	-0.00585045	-0.00210242	-0.000136848	0.000811004	-0.000404251	0.00039014	-0.00300699	-0.000117497	29.97	1	1	0	1
0.72468	0.12312	0.1522	0	0	2	1	1	-0.00028498	0.00010985	0.00000014	-0.00003483	-0.0000128	0.00002833	0.00655448	-0.0130314	-0.00760199	0.0232578	-0.00297263	0.00135527	-0.000796435	-0.0000213	0.00118364	-0.000105024	28.14	2	0	0	1
0.98271	0	0.01729	0	0	2	1	2	-0.000292871	0.00004429	-0.00003145	-0.00006271	-0.00002028	0.00000718	-0.0037923	0.00284826	-0.0018826	-0.00166531	-0.000605162	-0.00148466	0.000281424	-0.000349468	0.00234955	-0.000101499	40.35	1	1	1	1
0.97617	0	0	0	0.02383	4	2	2	-0.000293795	0.00003398	-0.00003	-0.00003678	-0.00002892	0.00001454	-0.00461463	0.00688274	-0.00763691	-0.00188873	-0.000500728	-0.00287406	-0.00102189	-0.000183938	-0.00216806	-0.000096	32.77	1	1	0	1
0.95115	0.0002	0	0	0.04865	2	1	1	-0.000289732	0.00005655	-0.00001126	-0.00005676	-0.00001676	0.00001323	-0.00308622	0.000201066	0.00488728	-0.00042889	-0.000511927	0.00100853	-0.00314854	-0.00263916	0.00274792	-0.0000852	24.77	1	0	0	1
0.89136	0.00838	0	0.02493	0.07533	3	1	.	-0.000288511	0.00007948	0.00000904	-0.00000097	-0.00001847	0.00002667	-0.00353339	0.000367018	0.00198951	-0.00131531	0.00100485	-0.00215778	-0.00188451	0.00354222	-0.010078	-0.0000844	34.62	1	0	1	1
0.95559	0	0	0.0028	0.04161	3	1	2	-0.000281216	0.00007449	-0.00000784	-0.00001438	-0.00002515	0.00001357	-0.00313665	-0.000426388	0.00425054	0.00103729	-0.00125935	-0.00197512	0.000580392	-0.000101901	0.00338134	-0.0000819	44.16	1	1	0	0
0.40034	0.0152	0.56596	0	0.0185	3	1	1	-0.000278762	0.00010062	-0.00000091	-0.00002796	-0.00003534	-0.00000551	0.00607941	-0.053804	-0.0409995	0.0623994	-0.0034153	0.00432277	0.000425386	0.00472793	-0.00545998	-0.0000788	28.46	1	0	0	1
0.90652	0.00579	0.02036	0	0.06733	2	1	2	-0.000296053	0.00008298	-0.00000928	-0.00006104	-0.00002553	0.00000474	-0.00343862	-0.000373483	0.00293523	0.00124485	0.000000823	-0.00221147	0.00015049	0.000909354	0.00358099	-0.0000747	31.03	1	0	1	1
0.86779	0.0087	0.11786	0.00565	0	3	1	1	-0.000277294	0.00006256	0.0000222	-0.00000961	-0.0000311	0.00001227	-0.000901342	-0.0145971	-0.00670004	0.0157329	-0.000897806	0.0020364	-0.0016139	-0.00123945	0.00233875	-0.0000695	45.88	1	1	1	1
0.37876	0.58312	0.03812	0	0	1	1	1	-0.000274127	0.0001657	0.00001458	-0.00000058	-0.00001786	0.00004901	0.0298858	0.00640967	-0.00260865	0.00504834	0.00355904	-0.000338872	-0.00175365	-0.00474239	-0.00366637	-0.0000603	28.85	1	1	0	0
0.97729	0	0.00315	0	0.01956	3	1	1	-0.000288897	0.00006799	0.00000454	0.00000968	-0.00001988	0.00002029	-0.00401056	0.00237609	-0.000899462	-0.0000641	-0.00155781	-0.00140069	-0.00058505	-0.00116229	0.00248577	-0.0000506	31.23	1	1	0	1
0.89201	0.00073	0	0.01128	0.09598	3	1	1	-0.000284125	0.00008933	0.00000373	-0.00002298	-0.00003254	0.00000888	-0.00251233	-0.00711462	0.0138381	0.000303186	-0.000638249	0.0000463	0.0013656	0.000235928	0.00558212	-0.0000455	34.05	1	1	0	1
0.96371	0	0	0	0.03629	2	1	2	-0.000288759	0.00004397	-0.00004208	-0.00006244	-0.0000136	0.00001193	-0.00366201	0.00196486	0.0000743	-0.0000599	0.00169385	-0.00379388	0.00197519	0.00104013	0.000619791	-0.0000442	33.6	1	0	0	0
0.97553	0	0.00338	0	0.02109	2	1	1	-0.000295057	0.00006708	-0.00000104	-0.00004673	-0.00002085	0.00002261	-0.00369481	0.00168062	0.000929684	-0.000790146	-0.00219434	-0.00273311	-0.000297205	0.000646353	0.00376047	-0.0000242	34.28	1	0	1	1
0.96942	0	0	0.01253	0.01805	4	2	2	-0.000296225	0.00006989	-0.00001443	-0.00001651	-0.00002599	0.00000551	-0.00389084	0.00186222	-0.000323961	-0.00212832	0.00162165	-0.00167768	-0.00027236	0.00107037	-0.00995353	-0.0000238	27.14	1	1	1	1
0.98198	0	0.00579	0	0.01223	2	1	1	-0.000299228	0.00004833	-0.00003361	-0.00003366	-0.00002409	0.00001501	-0.00454799	0.00439349	-0.00389642	0.0000553	0.000543019	-0.00114603	0.000184747	-0.00149128	0.000160496	-0.0000148	31.74	1	1	0	0
0.90884	0.02887	0	0.0261	0.03619	2	1	1	-0.00027248	0.00006509	0.00000995	-0.00002847	-0.00000852	0.0000269	-0.000882512	-0.00615941	0.0158482	0.00129061	-0.000755319	0.00133641	-0.00192536	0.00000596	0.00438048	-0.00000361	29.42	1	0	0	0
0.19242	0.74934	0.03962	0	0.01862	3	1	1	-0.000273409	0.00017248	0.00000747	-0.00003795	-0.00002965	0.00002413	0.0381091	0.00839379	-0.000809202	0.00104388	0.00145409	-0.00143371	0.000179856	-0.00355844	-0.000649557	0.00000776	37.38	1	1	0	1
0.99176	0	0	0	0.00824	2	1	2	-0.000289918	-0.00000017	-0.00003901	-0.00003664	-0.00001141	0.00002293	-0.00496021	0.00996312	-0.0107219	-0.00201492	0.00143108	-0.00404843	0.000466295	0.00225089	-0.0013966	0.0000141	31.53	1	1	0	0
0.9088	0.01939	0	0.01603	0.05578	2	1	.	-0.000289322	0.00006262	0.00001461	-0.00003714	-0.00002175	0.00002585	-0.00264819	-0.0023487	0.00505411	-0.00097552	0.00059958	0.00104116	-0.00117337	-0.000944256	-0.00628092	0.0000246	30.38	1	0	0	1
1	0	0	0	0	3	1	1	-0.000290561	0.00001547	-0.00005626	-0.00004714	-0.00002818	-0.00000011	-0.00478152	0.00800149	-0.00979392	-0.00308846	0.000789423	-0.00192571	0.00225606	-0.000427678	-0.000675882	0.0000303	32.41	1	1	0	1
0.9617	0.00438	0	0	0.03392	4	2	2	-0.000293462	0.00010156	-0.0000125	-0.0000182	-0.00001885	0.00000506	-0.00399717	0.00469921	-0.0020106	0.00219185	-0.00117969	-0.00205787	-0.000136032	-0.00209629	-0.000399566	0.000034	31.1	1	0	0	0
0.43754	0.48824	0.06869	0	0.00553	3	1	2	-0.000280095	0.00013895	0.00002124	-0.00002337	-0.00001997	0.00001405	0.025271	0.00190027	-0.00129431	0.008178	0.00553665	-0.00168467	-0.00108403	-0.000264249	0.00321426	0.000034	28.84	1	1	1	1
0.96526	0.01041	0	0	0.02433	3	1	2	-0.000284426	0.00002168	-0.00002345	-0.00001666	-0.00000975	0.00001876	-0.00411081	0.00631142	-0.00601748	-0.00197146	-0.00112649	-0.00243327	0.000704045	-0.000170974	-0.00311912	0.0000381	30.7	1	0	0	0
0.67265	0.17589	0.14653	0.00139	0.00354	3	1	2	-0.000282701	0.00007654	0.00000709	-0.00002813	-0.00002044	0.00002111	0.0083189	-0.0122627	-0.00629522	0.0205822	-0.0004341	0.00181555	0.000854553	-0.00234612	0.00224448	0.0000399	27.24	1	0	1	1
1	0	0	0	0	3	1	2	-0.000297111	0.00005405	-0.00003161	-0.00000683	-0.0000273	0.00001151	-0.00501194	0.00829398	-0.0109132	-0.00296659	0.00125991	-0.000782949	-0.00289178	-0.0013564	-0.00219849	0.0000411	28.09	1	1	1	1
0.17392	0.77507	0.04594	0	0.00507	3	1	1	-0.000266298	0.00018744	0.0000004	-0.00004135	-0.00003229	0.00004003	0.0412204	0.0109739	0.000583285	0.00152551	0.00669921	0.000415861	-0.00116247	-0.0022422	-0.00147628	0.0000458	36.04	1	1	0	1
0.90296	0.01494	0	0.0167	0.0654	1	1	1	-0.00028517	0.00007455	-0.00001682	-0.00004	-0.00004758	-0.00000277	-0.00191677	-0.00608882	0.0152617	-0.000863599	0.000136821	0.000984112	-0.00198494	0.00113178	0.00485705	0.0000476	30.99	1	1	0	0
0.96409	0	0	0	0.03591	4	2	1	-0.000293647	0.00007934	0.00002506	-0.00002168	-0.00002463	0.00001155	-0.00410993	0.00590678	-0.00384393	-0.00116426	-0.000694613	0.0000185	-0.00109589	0.00311743	0.000139631	0.0000527	33.44	1	1	0	0
0.95508	0.00219	0	0.01712	0.02561	5	5	3	-0.000288877	0.00006296	0.00000079	-0.00003512	-0.00001191	0.0000217	-0.00272824	-0.00340255	0.0102192	-0.000209784	-0.000444769	0.000742738	-0.000259603	0.00132648	0.00191068	0.0000558	38.77	1	0	0	1
0.91658	0.0604	0.02302	0	0	3	1	2	-0.000290362	0.00005174	-0.00000372	-0.00001637	-0.00002474	0.00001464	-0.000598476	0.0018643	-0.00395572	0.00379452	-0.00129024	-0.00171885	-0.00130193	-0.00108277	0.00153973	0.0000676	31.47	2	1	0	1
0.97477	0	0.00216	0	0.02307	2	1	1	-0.000290776	0.00003713	-0.00001204	-0.00002844	-0.00002475	0.00000492	-0.00485166	0.00641639	-0.0067427	-0.000971246	0.000874656	-0.000723791	0.00180665	-0.000292938	-0.00056667	0.0000712	38.44	1	1	1	1
0.97905	0	0	0	0.02095	2	1	1	-0.000303565	0.00006567	-0.00003386	-0.00007716	-0.00002628	0.00000554	-0.00455722	0.00698164	-0.00777702	-0.00141823	0.00153783	-0.000559699	0.00023352	-0.00138205	-0.000625553	0.0000752	27.02	1	0	0	1
0.92424	0.00324	0	0.01477	0.05775	2	1	2	-0.000295089	0.00007809	0.00002371	-0.00000423	-0.00003459	0.00002153	-0.00252616	-0.00558127	0.0151062	0.00123645	0.00243242	0.000862828	-0.000678753	0.00125239	0.00787144	0.0000778	28.72	1	1	0	1
0.9026	0.01122	0.00659	0.01537	0.06422	2	1	.	-0.000297437	0.00006954	0.00000178	-0.0000328	-0.00003	0.00001619	-0.00170836	-0.00667871	0.0137444	-0.000381673	-0.00152734	0.00111026	-0.0000179	-0.00325772	0.00526062	0.0000853	21.77	1	0	0	0
0.94875	0.0057	0.00473	0	0.04082	3	1	1	-0.000291228	0.00002386	-0.00001229	-0.00001387	-0.00000227	0.00003381	-0.00415983	0.00639773	-0.00813629	-0.00292343	0.000171839	0.00123281	0.00196572	0.000700081	-0.00287811	0.0000888	30.07	1	1	1	1
0.98423	0	0	0	0.01577	5	5	1	-0.000297298	0.00005153	-0.000044	-0.00004673	-0.00001443	0.00001283	-0.00455567	0.00859275	-0.0093902	-0.00297031	0.000636237	-0.00178059	-0.000667247	-0.00233822	-0.000941666	0.0000906	36.95	1	0	0	0
0.88759	0.00019	0	0.01489	0.09733	2	1	1	-0.00028142	0.00009169	0.00000466	-0.00003176	-0.00002318	0.00002644	-0.00219578	-0.00565311	0.0138653	-0.000175634	-0.000521526	0.0016033	-0.00158787	0.00120999	0.00505813	0.0000909	31.25	1	1	0	1
0.89911	0.02169	0.01374	0.00439	0.06107	2	1	1	-0.000284888	0.00001548	0.00001669	-0.00004914	-0.0000335	0.00002385	-0.00147594	-0.00760732	0.015809	0.00137414	0.000261844	0.00157601	-0.00113924	0.00144581	0.00841426	0.0000921	38.74	1	0	0	1
0.97604	0	0	0	0.02396	2	1	2	-0.000286231	0.00006321	0.00000547	-0.00005045	-0.00000752	0.00004225	-0.00394525	0.00357936	-0.00089227	-0.000612543	-0.000119408	0.000358891	0.00264236	0.00139167	-0.00293639	0.0000921	26.94	1	1	.	.
0.98987	0	0	0	0.01013	2	1	1	-0.000295	0.00003479	-0.00001068	-0.00001151	-0.00003083	0.00000712	-0.00342601	0.0016862	0.000625472	-0.00107158	-0.000881727	0.000702538	-0.00114668	0.000162953	0.00205222	0.0000943	28.73	1	1	1	1
0.96064	0.00244	0	0.00893	0.02799	2	1	1	-0.000294793	0.0000412	0.00001302	-0.00002884	-0.00002986	0.00000977	-0.00329583	-0.000991719	0.00197849	-0.0032421	0.000129894	0.00188218	-0.00019343	-0.00184593	0.005209	0.000103423	26.16	1	0	0	1
0.99548	0.00187	0.00072	0.00193	0	2	1	2	-0.00027707	0.00004228	-0.00001149	-0.0000198	-0.00002327	-0.00000353	-0.0041806	0.00616122	-0.00794672	-0.00117711	-0.000292881	-0.000602048	0.00224226	-0.000709624	-0.00137297	0.000109983	32.04	1	1	0	0
0.73264	0.13011	0.13725	0	0	2	1	1	-0.00029135	0.00007441	-0.0000029	-0.00003082	-0.00002426	0.00001299	0.00635402	-0.0120745	-0.0072312	0.0233265	0.000616165	0.00115773	-0.000502545	-0.00336606	0.00058585	0.000111351	26.82	1	1	0	0
0.11629	0.87334	0	0.01037	0	2	1	1	-0.000270802	0.00025053	0.00001004	-0.00004255	-0.00003115	0.00002539	0.0460426	0.0131244	0.00305084	-0.00242101	0.00632562	0.000082	0.000128804	-0.000833024	-0.000206182	0.000112602	49.08	1	0	0	0
0.8896	0.00376	0	0.0446	0.06204	2	1	1	-0.000295844	0.00007644	0.00002603	-0.00000919	-0.00001646	0.00002923	-0.00255058	-0.00508505	0.0138995	-0.000301094	-0.00187511	-0.000362795	-0.000946709	0.00150127	0.0067213	0.00011633	29.8	1	0	0	0
0.98698	0	0	0	0.01302	3	1	1	-0.000280068	0.00007333	0.0000047	-0.00003118	-0.00001798	0.00000549	-0.00437377	0.00500527	-0.00514144	-0.000857318	-0.000168638	-0.00165977	0.000595255	-0.000582296	-0.00416238	0.000118121	37.14	2	0	0	1
0.96509	0.00422	0.01083	0	0.01986	3	1	2	-0.000286647	0.00003352	0.00001462	-0.00003141	-0.00003616	0.00000721	-0.00310645	0.000369473	0.0046296	0.00109141	-0.000336686	0.000904767	-0.000367665	0.000503639	0.00484206	0.00011848	39.97	1	1	1	0
0.99211	0	0	0	0.00789	2	1	1	-0.000295233	0.00007312	-0.00001406	-0.00001741	-0.0000237	0.00001928	-0.00432028	0.00644429	-0.00691239	-0.000588365	-0.000532742	0.000442742	0.000283847	-0.000545795	-0.00101767	0.000118913	41.79	1	1	1	1
0.97341	0.0131	0.00718	0.0032	0.00311	3	1	2	-0.000290974	0.00005728	0.00001587	-0.00003793	-0.00003208	0.00000886	-0.00273398	-0.00271915	0.00828911	0.00119667	-0.000340331	0.00155923	0.00264175	0.00182998	0.0085281	0.000126735	28.45	1	1	1	1
0.96704	0	0	0	0.03296	2	1	1	-0.000295856	0.00005887	-0.0000318	-0.00004535	-0.00001047	0.00000677	-0.00446216	0.00749397	-0.00895818	-0.00134036	-0.00000315	-0.00160901	0.00136215	0.00068423	0.000783224	0.000127462	33.1	1	0	0	0
0.73559	0.1026	0.16156	0.00025	0	1	1	1	-0.000283819	0.00008753	-0.00000026	-0.00001288	-0.00002845	0.00001659	0.00512168	-0.0158011	-0.00830031	0.0236224	0.0013977	0.00220539	-0.000207703	-0.00328668	-0.000555055	0.000130796	30.68	1	1	0	0
0.46668	0.0139	0.51942	0	0	3	1	2	-0.000274715	0.0001079	-0.00000709	-0.00004032	-0.00003444	0.00000804	0.00576208	-0.0510344	-0.0397003	0.0569439	-0.00218416	0.00407839	-0.000392156	0.00247368	-0.00302525	0.000140319	40.87	2	1	0	0
0.98992	0	0	0	0.01008	2	1	.	-0.000279377	0.00004654	-0.00004442	-0.00001444	-0.0000205	0.00001167	-0.00469005	0.00850498	-0.0103947	-0.00243396	-0.00125321	-0.00131605	0.00103028	-0.00200264	0.000510429	0.000147691	45.48	1	0	0	1
0.57805	0.05013	0.36883	0.00299	0	3	1	1	-0.000276505	0.00006563	-0.00000144	-0.00003539	-0.00000927	0.00002544	0.00512024	-0.0377899	-0.0274846	0.0438826	-0.00215595	0.00121638	0.00079703	0.00548027	-0.00348863	0.000148851	40.83	1	1	0	1
0.78091	0.05263	0.15288	0.01358	0	4	2	2	-0.000287988	0.00009507	-0.00001365	-0.00003152	-0.00002323	0.0000185	0.00226925	-0.0152173	-0.00746022	0.0246173	-0.00161339	0.00180633	-0.00238216	-0.00131438	0.00172549	0.000151486	37.17	1	1	1	1
0.86252	0.01652	0	0.0199	0.10106	2	1	1	-0.0002812	0.00007007	-0.00000456	-0.00005284	-0.00000185	0.00003284	-0.0018539	-0.00869362	0.0158571	-0.0006494	0.0011433	0.000463188	-0.000182393	0.000856128	-0.00468444	0.0001528	32.27	1	0	1	0
0.953	0	0.00867	0	0.03833	2	1	1	-0.000296288	0.00002674	0.0000297	-0.00003415	-0.00002729	-0.00000301	-0.00440213	0.00486338	-0.00716671	-0.000958949	0.000135992	0.000978728	0.000462269	-0.000863711	0.00212828	0.00015309	28.63	1	1	1	1
0.1082	0.88165	0.01015	0	0	3	1	1	-0.000263495	0.00021826	0.0000281	-0.00003667	-0.00002787	0.0000381	0.0452186	0.0120894	0.00274252	-0.0000853	0.00893182	0.00014816	-0.0000449	-0.00132884	0.000127303	0.00015831	25.35	2	1	0	0
0.98653	0	0.00157	0	0.0119	2	1	1	-0.000298219	0.00006069	-0.00002186	-0.00000403	-0.00002011	0.00001222	-0.00454651	0.00524106	-0.00513349	-0.000370013	-0.000690464	-0.000307726	0.00372939	0.000232664	0.00150126	0.000161798	28.23	1	1	0	0
0.91224	0	0	0.02238	0.06538	2	1	1	-0.000291305	0.00008273	-0.00000919	-0.00002587	-0.00002608	0.00001471	-0.00231029	-0.00434851	0.010655	0.000283845	-0.00113701	-0.00118942	-0.000724128	-0.000924754	0.00403576	0.000162562	36.13	1	1	0	0
0.99815	0	0	0	0.00185	3	1	1	-0.000286736	0.00003948	0.00001151	-0.00002335	-0.0000205	0.00000792	-0.00439957	0.00491888	-0.00559923	-0.00176093	0.00109666	0.000717848	-0.00130177	-0.0000545	-0.000797153	0.000167636	26.92	1	0	0	1
0.07426	0.9182	0.00614	0.0014	0	3	1	1	-0.000270848	0.00020423	0.00002133	-0.00002662	-0.00003221	0.00002624	0.0471498	0.0129331	0.00315248	-0.0050545	0.00685262	0.000670532	-0.000378292	-0.00623995	-0.00107224	0.000169146	27.88	1	1	0	0
0.92628	0.03232	0.02542	0	0.01598	2	1	1	-0.000294108	0.00006948	-0.00000924	-0.00004433	-0.00001119	0.0000156	-0.00190867	0.00121462	-0.00664455	0.00653908	0.0000644	-0.000740049	-0.00352129	-0.0024815	0.000597661	0.000171874	28.39	2	1	1	1
0.9861	0	0.0139	0	0	2	1	1	-0.000295397	0.00004693	-0.00003464	-0.00004123	-0.00001715	0.00002612	-0.00452613	0.00609926	-0.00531875	-0.000222429	0.0000279	-0.00280506	0.000445156	-0.000529214	0.00227425	0.000183633	32.65	1	1	1	1
0.54567	0.38762	0.0657	0.00101	0	3	1	2	-0.000279288	0.00012695	-0.00000021	-0.00003095	-0.00002433	0.00001243	0.0186403	-0.000507631	-0.00237172	0.0087482	0.00135474	0.00114413	-0.00167864	-0.002043	-0.00121689	0.000185557	39.37	1	1	1	0
0.9144	0.00861	0	0.01685	0.06014	3	1	1	-0.000293817	0.00008651	0.00000395	-0.00004057	-0.00001606	0.00001781	-0.00239013	-0.00685495	0.0150046	0.00190079	0.000347345	0.00127115	0.000763367	-0.000418983	0.0074699	0.00018981	44.92	1	1	1	1
0.94747	0.00333	0.00918	0	0.04002	3	1	1	-0.00028859	0.00006173	0.00001387	-0.0000426	-0.00003632	0.00001178	-0.00296118	0.0000148	0.0044811	-0.000567101	0.0014321	-0.000226913	0.00249958	-0.000485598	0.00591753	0.000190243	30.76	1	1	1	1
0.94977	0	0.01177	0.00407	0.03439	2	1	1	-0.000286085	0.00003627	0.0000215	-0.00004201	-0.00002441	0.00002261	-0.0030747	-0.00386721	0.0109615	-0.00176188	-0.00015751	0.000529983	0.00246	0.00144773	0.00666724	0.000193367	25.25	1	1	0	1
0.96376	0	0	0.00438	0.03186	3	1	.	-0.000289969	0.00004003	-0.00000402	-0.00005621	-0.00001741	0.00002714	-0.00312233	-0.00102388	0.00648038	-0.00104536	-0.000266724	-0.000748137	0.000533876	-0.000873409	0.00554748	0.000196252	40.71	1	1	1	1
0.87358	0.00828	0	0.02339	0.09475	2	1	1	-0.000300367	0.00008907	0.00002703	-0.00000424	-0.00002358	0.00001164	-0.00122526	-0.0085051	0.0180311	-0.000681907	0.000893805	0.000379167	-0.00230873	0.0018022	0.00860803	0.00020012	27.18	1	1	0	0
0.57845	0.02674	0.39069	0	0.00412	2	1	1	-0.000272548	0.00010575	-0.00000559	-0.00004261	-0.00002406	0.00000603	0.00494577	-0.0395738	-0.0242726	0.0445497	-0.00169362	0.00269268	-0.000461835	-0.00161216	-0.00341093	0.000206576	20.37	2	1	1	1
0.66776	0.16456	0.16768	0	0	3	1	1	-0.00028237	0.00007768	-0.00000684	-0.00003679	-0.00002518	0.00001962	0.0075737	-0.0147375	-0.0084987	0.0262236	0.00215312	0.000980588	-0.0000976	0.00313766	-0.00121062	0.000208164	23.73	2	0	1	1
0.9176	0	0	0	0.0824	3	1	2	-0.000297071	0.00007761	-0.00002047	-0.00006857	-0.00002617	0.00001941	-0.00333743	0.000873938	0.00293204	-0.00145081	0.000767406	0.00106618	-0.00195281	0.000259005	0.00193281	0.000213479	28.23	1	0	1	1
0.97159	0.00206	0	0.00392	0.02243	3	1	1	-0.000286018	0.00006142	-0.00001255	-0.00005375	-0.00002355	0.00000959	-0.00247799	-0.000677696	0.0078107	0.0018617	-0.000246726	0.0000592	-0.00112433	-0.000418183	0.00927968	0.000216622	27.04	1	1	0	0
0.88392	0.01643	0	0.00001	0.09964	3	1	1	-0.000282327	0.00007173	-0.00000925	-0.00002692	-0.00000893	0.0000235	-0.00319452	0.000856987	0.0023249	-0.00402636	-0.0023445	-0.000824785	0.00257958	-0.00121494	-0.00594805	0.000217833	31.55	1	1	0	1
0.86116	0.0584	0.06354	0.0169	0	3	1	1	-0.000283546	0.00011837	0.00001616	-0.00000928	-0.00001563	0.0000117	0.00123325	-0.00796497	-0.00132648	0.0130552	0.000017	0.00173948	0.000592358	-0.000115699	0.00210892	0.000218596	41.29	1	1	0	0
0.97305	0	0	0	0.02695	3	1	1	-0.000296276	0.00006935	-0.00000833	-0.0000058	-0.00002128	0.00000044	-0.00415607	0.00466014	-0.00642878	-0.00385276	-0.00143713	0.00305965	0.000124434	0.000619197	0.00197046	0.000225134	33.01	1	0	1	1
0.97218	0	0	0	0.02782	2	1	2	-0.000285614	0.00007158	0.00000393	-0.00001084	-0.00002086	0.00001151	-0.00362915	0.00271798	-0.00561404	-0.00305866	-0.00147351	0.00191955	0.00207822	-0.00133673	-0.000226113	0.000234039	25.3	1	1	1	1
0.07548	0.88312	0	0	0.0414	3	1	1	-0.000273044	0.00021801	0.0000229	-0.00002817	-0.00003028	0.00002923	0.0449778	0.0121401	0.00183429	-0.00575355	0.00683469	-0.000616701	-0.000618674	-0.00419212	0.000253558	0.000234625	31.32	1	1	1	1
0.89251	0.02302	0.00626	0.02764	0.05057	4	2	.	-0.000284713	0.00005091	-0.0000041	-0.00002836	-0.00001488	0.00002611	-0.00115518	-0.00694587	0.0169636	0.00190392	0.00107483	-0.00215846	0.000553868	-0.000023	0.0074443	0.00023493	32.39	1	1	1	1
0.30321	0	0.65649	0	0.0403	2	1	1	-0.000264645	0.00009583	-0.00001874	-0.00003155	-0.00002939	0.00001502	0.00684406	-0.0661064	-0.0524601	0.0741995	-0.00526777	0.00511168	0.00256476	0.00381861	-0.00690736	0.000236511	35.73	1	1	0	1
0.9459	0	0	0.00278	0.05132	3	1	2	-0.000289323	0.00004888	-0.00000976	-0.00001945	-0.00002937	0.00000658	-0.00354342	-0.000237971	0.0035569	-0.000151762	0.00206127	-0.000393602	0.000708879	-0.00166402	0.00374556	0.000239434	29.63	1	0	1	1
0.89313	0	0	0.04217	0.0647	4	2	2	-0.000293181	0.00010071	0.00000985	-0.00001813	-0.00001986	0.00003203	-0.00269192	-0.00504316	0.00942429	-0.000660837	-0.00187416	-0.000408924	-0.00350458	-0.000791575	0.00431985	0.000239811	42.71	1	1	1	1
0.98566	0	0.00009	0	0.01425	2	1	1	-0.00028652	0.00007224	-0.00002565	-0.00001042	-0.00001723	0.00001878	-0.00438769	0.00584056	-0.0058601	-0.00119945	0.000868066	0.000169631	0.00068013	0.000394434	0.00159998	0.000243965	37.14	1	1	0	1
0.00029	0.00084	0	0.93829	0.06058	3	1	.	-0.000267067	0.00016152	0.00000031	0.00000215	-0.00004599	-0.00000058	0.0153648	-0.0864811	-0.0524812	-0.0998877	0.00304557	-0.00645198	-0.00173522	-0.00514174	0.00941035	0.000245243	40.51	1	0	1	0
0.9506	0	0	0	0.0494	2	1	1	-0.000290369	0.00001511	-0.0000002	-0.00001229	-0.00003626	0.00001468	-0.00439648	0.00358961	-0.00274155	-0.0000617	-0.000862655	-0.000300017	0.000221155	-0.00242545	-0.00431735	0.000263708	49.02	1	0	0	0
0.98601	0.00095	0	0	0.01304	4	2	2	-0.000286468	0.00005103	-0.00001451	-0.00003682	-0.00001642	0.00002843	-0.00405937	0.00515979	-0.0039797	-0.00151899	-0.000331707	0.00132251	0.00116333	0.0014876	-0.000065	0.000271652	36.04	1	1	1	1
0.97966	0	0	0	0.02034	1	1	1	-0.000298244	0.00005739	-0.00001918	-0.00000191	-0.0000068	0.00001173	-0.00410144	0.0053865	-0.00726101	-0.00269964	0.000503727	-0.000153438	-0.000239412	0.0000503	-0.00110001	0.000282259	35.23	1	0	1	1
0.96659	0.00284	0	0.00026	0.03031	3	1	2	-0.000286866	0.00007902	0.00001224	-0.00002332	-0.00003505	0.00001427	-0.00289199	-0.000845268	0.00571896	-0.00160072	0.000702241	0.00124053	-0.00163297	0.000847614	0.00587642	0.000285606	26.72	2	1	1	1
0.21291	0.777	0.01009	0	0	3	1	1	-0.0002793	0.00018056	0.00001732	-0.00003282	-0.00003155	0.00002904	0.0399255	0.0104871	0.00117194	-0.00306898	0.00582454	0.00204097	-0.00131707	-0.00276124	-0.000386025	0.000286139	33.11	2	0	1	1
0.91558	0.01447	0	0.01826	0.05169	2	1	1	-0.000289044	0.00005788	-0.0000055	-0.00001282	-0.00000382	0.00002911	-0.00297264	-0.000708207	0.00433503	-0.00302609	0.00114783	0.000352725	0.000377177	0.00192439	-0.00766056	0.000287401	30.93	1	0	0	0
0.89101	0.0106	0	0.02016	0.07823	2	1	1	-0.00030167	0.00005581	-0.00000882	-0.00004448	-0.00002426	0.00001746	-0.00249656	-0.006536	0.0153498	0.0012039	0.000711366	-0.00352869	0.000154572	-0.000456989	0.0078076	0.000291098	28.14	1	0	0	0
0.89428	0.02431	0	0	0.08141	3	1	2	-0.000288256	0.00006521	0.00000307	-0.00004035	-0.00002562	0.00001046	-0.00144145	-0.00617756	0.0142482	0.00152451	-0.00163222	0.00198761	0.00070072	-0.000348177	0.00591448	0.000291756	36.72	1	1	0	0
0.9615	0.00286	0	0	0.03564	3	1	1	-0.000298934	0.00005691	-0.00006916	-0.00004262	-0.00003461	0.00000586	-0.00445964	0.00887176	-0.00956141	-0.0011908	0.000966427	-0.00040642	0.000493067	-0.000813302	-0.00268924	0.000292489	29.28	2	1	0	0
1	0	0	0	0	3	1	2	-0.000294803	0.00004857	-0.00002802	-0.00003392	-0.00001407	0.00002333	-0.00441999	0.00699589	-0.00783268	-0.00108119	-0.0014081	-0.000816226	-0.00045592	-0.00148777	0.000344604	0.000306196	35.26	1	1	1	1
0.9609	0.00733	0	0	0.03177	2	1	1	-0.000293388	0.00006304	-0.00000892	-0.00001643	-0.00001903	0.00000924	-0.00319985	0.000735927	0.00291679	-0.00077472	0.0000333	-0.000329662	-0.000769661	-0.00160867	0.00469408	0.000311097	31.47	1	1	1	1
0.07177	0.9094	0.00599	0.01284	0	2	1	2	-0.000272743	0.00021036	0.00002117	-0.00001986	-0.00002922	0.00002791	0.0467846	0.0116039	0.00253025	-0.00357942	0.0060679	-0.0000986	-0.000472749	-0.00511794	-0.000578759	0.000319332	30.16	2	1	0	1
0.61359	0.26219	0.12422	0	0	1	1	1	-0.000275204	0.00012058	0.00001866	-0.00001314	-0.00002694	0.0000099	0.012886	-0.00867588	-0.0058777	0.0194958	0.00229692	-0.000219465	0.000429813	0.00114802	0.00182385	0.000326301	29.1	1	1	0	1
0.97866	0	0	0	0.02134	5	5	1	-0.000281051	-0.00000182	-0.00004633	-0.00005929	-0.00002936	-0.0000008	-0.00475286	0.00823002	-0.0103457	-0.00320287	-0.00158133	-0.00322332	0.0027499	-0.000825806	-0.000989876	0.000330564	35.52	1	0	1	1
0.88221	0.00142	0	0.02368	0.09269	3	1	2	-0.000287516	0.00008961	0.0000093	-0.00004541	-0.00001947	0.00002511	-0.00191514	-0.00774768	0.0152179	-0.000896419	0.000755101	-0.000720799	0.000285501	-0.0013946	0.00626986	0.000334819	35.53	1	0	1	1
0.96447	0	0	0	0.03553	3	1	1	-0.000287736	0.00006634	-0.00000778	-0.00004467	-0.00001967	0.0000321	-0.00365201	0.0011629	0.00278243	-0.000609227	0.00105797	-0.00187803	-0.00116793	0.000644029	0.000969446	0.000335858	27.93	1	0	1	0
0.94328	0.01152	0	0	0.0452	3	1	2	-0.000298448	0.00005773	-0.00002116	-0.0000383	-0.00003393	0.00000408	-0.00406281	0.00492534	-0.00455224	-0.00226809	-0.000741399	-0.000187709	-0.000901481	0.0012054	-0.0106474	0.000340756	40.07	1	1	1	1
0.89207	0	0	0.00419	0.10374	3	1	2	-0.000293548	0.00009978	0.00000955	-0.00001652	-0.00003394	0.00000693	-0.00252397	-0.00472486	0.0115665	-0.00116619	-0.00262246	-0.000715199	-0.00104538	0.000872892	0.0053167	0.000342244	25.5	1	1	0	0
0.94059	0	0	0	0.05941	2	1	2	-0.000277035	0.00007253	0.00000566	-0.00002089	-0.00002972	0.00000458	-0.00408518	0.00290888	-0.00305499	-0.00229016	0.000223552	0.00220771	-0.00221251	0.000976907	0.00135127	0.000346628	36.86	1	1	1	1
0.82597	0.10087	0.05315	0	0.02001	2	1	1	-0.000280491	0.00006767	0.00001414	-0.00000188	-0.00001794	0.00002194	0.00360088	-0.00674794	0.00712076	0.00863968	-0.00155795	0.00150738	0.00410818	0.000778868	0.0050791	0.000348543	32.29	1	0	0	0
0.87757	0.00707	0	0.00228	0.11308	3	1	1	-0.000291186	0.00004329	0.00000956	-0.000035	-0.00002042	0.00002279	-0.00248736	-0.00712591	0.0164607	-0.00203078	-0.000185998	0.0003933	-0.000317428	0.000831723	0.00475611	0.000348894	40.08	1	0	0	1
0.98664	0	0	0	0.01336	2	1	1	-0.000293947	0.0000865	-0.00001381	-0.00001769	-0.000031	0.00001561	-0.00418584	0.00519116	-0.00824201	-0.000265772	-0.0000569	-0.00135614	-0.000459088	-0.00155133	-0.00188788	0.000349669	36.82	1	1	0	1
0.88112	0.02065	0	0.02901	0.06922	3	1	1	-0.000298152	0.00004676	0.00002054	-0.00002484	-0.00001753	0.0000151	-0.00115733	-0.00620494	0.0145271	-0.00183729	-0.000387732	-0.00137195	-0.000347151	0.000313442	0.00791964	0.000358436	35.12	1	1	1	1
0.96911	0	0.00099	0	0.0299	4	2	2	-0.000295358	0.00005346	-0.00000023	-0.00004014	-0.00002155	0.00001116	-0.00412907	0.00634875	-0.00574751	-0.00142723	-0.000125889	-0.000654983	0.000416844	-0.00150267	0.00124267	0.000358641	32.24	1	1	1	1
0.96119	0.00552	0	0	0.03329	3	1	1	-0.000287191	0.0000719	-0.00000983	-0.0000352	-0.00001758	0.00002258	-0.00324822	0.000446567	0.00428656	0.000709155	-0.00116321	-0.000367288	-0.000387369	-0.000540473	0.00216083	0.000360247	32.61	1	1	0	0
0.9705	0.00284	0	0	0.02666	2	1	1	-0.000294956	0.00004787	-0.00001987	-0.00002641	-0.00001873	0.00002236	-0.00417332	0.00518952	-0.00448639	-0.00027255	-0.00171262	0.000189454	-0.000359932	-0.00178916	-0.000912407	0.000364478	29.53	1	0	0	1
0.98066	0.01934	0	0	0	2	1	2	-0.000287552	0.0000566	-0.00005645	-0.00005248	-0.00001715	0.00001399	-0.00425002	0.0067877	-0.00751942	0.000588837	0.00125329	-0.00318221	0.00161513	-0.000215807	-0.00398318	0.000366669	26.28	1	0	0	1
0.74553	0.13848	0.11338	0	0.00261	2	1	1	-0.000289236	0.00008362	0.00001746	-0.00001754	-0.00003391	0.0000151	0.00604583	-0.0115767	-0.00658716	0.0202067	-0.000439851	-0.000014	-0.0000816	-0.00052814	0.00169302	0.000369412	25.59	1	1	0	0
0.18128	0.77772	0.00871	0.03229	0	2	1	1	-0.000272667	0.00017673	0.00001777	-0.00001919	-0.00003399	0.00003143	0.0399645	0.00888492	-0.0000903	-0.00434881	0.00687423	-0.000636069	-0.000855707	-0.00216877	-0.000414396	0.000369993	31.87	2	1	1	1
0.90621	0.02174	0.05805	0.014	0	2	1	1	-0.000291074	0.00005598	-0.00001819	-0.00004369	-0.00002065	0.00003291	-0.000681457	-0.00609082	-0.00304494	0.0106297	0.000239487	-0.00047772	0.000712606	-0.00054134	0.00145941	0.000371094	30.32	1	0	0	0
0.99804	0	0.00196	0	0	3	1	2	-0.000289058	0.00001587	-0.00004037	-0.00005801	-0.00001913	0.00002703	-0.00456843	0.00931	-0.010227	-0.000800066	0.000638317	0.0022895	-0.00098704	-0.00023671	-0.00101551	0.000374015	27.86	1	0	1	1
0.45193	0.06067	0.461	0.01408	0.01232	3	1	2	-0.000272193	0.00008563	0.00000497	-0.00000508	-0.00002042	0.00001218	0.00711146	-0.0468513	-0.0349108	0.0520809	-0.00277094	0.00349086	-0.000187658	0.000523097	-0.00801067	0.000375716	30.06	1	1	0	1
0.98605	0	0	0.01395	0	2	1	1	-0.00028919	0.0000347	-0.00002257	-0.00001546	-0.00001355	0.00002386	-0.0044632	0.00478752	-0.00299761	-0.00106653	0.0000842	-0.000449728	0.000603881	-0.000674885	0.00133666	0.00037797	33.77	1	1	1	0
0.98715	0.00015	0	0	0.0127	2	1	2	-0.000290683	0.00001994	-0.00001315	-0.00005418	-0.00000097	0.0000338	-0.0040401	0.0052486	-0.00824611	-0.00499435	0.00116991	0.00115511	0.0019366	-0.000355725	-0.00295299	0.000381476	24.54	1	1	0	1
0.98402	0	0	0.00342	0.01256	3	1	2	-0.000291109	0.00008279	-0.00001373	-0.00004516	-0.00002444	0.00000177	-0.00445532	0.00403856	-0.00242107	-0.000952716	-0.00000729	0.000471635	0.000316007	-0.000144345	0.00220552	0.000397043	29.41	1	0	1	1
0.93063	0	0	0	0.06937	1	1	1	-0.000284309	0.00008277	-0.00004034	-0.00005818	-0.00002734	0.00002651	-0.00361984	0.000832492	0.00254211	-0.000252707	0.00082109	-0.0020551	0.00150353	0.000623084	0.0039454	0.000401465	38.78	1	0	1	1
0.98297	0.00394	0.01309	0	0	1	1	1	-0.000291522	0.00003283	-0.00001015	-0.00003699	-0.00001893	0.00002777	-0.00428035	0.00632188	-0.00572513	-0.00100533	-0.000300642	0.000234105	-0.00145825	0.000526574	-0.00242218	0.000405124	26.54	1	0	0	1
0.96783	0.01543	0	0.01674	0	3	1	1	-0.000288292	0.00010102	0.00001146	-0.00000371	-0.00001895	0.00002274	-0.00229451	0.000722148	0.00317748	0.00281635	0.00132627	-0.00114244	-0.00181525	0.00048133	0.00208799	0.000407564	29.14	1	1	0	0
0.91376	0.01528	0	0.01805	0.05291	3	1	1	-0.000282439	0.00007144	0.00001188	-0.00000198	-0.0000326	0.00000749	-0.00188934	-0.00702099	0.0159407	0.00169764	-0.000124624	-0.000665843	-0.00132784	-0.00148309	0.0078953	0.000411318	45.8	1	0	0	1
0.96594	0	0	0	0.03406	2	1	1	-0.000287798	0.00004526	-0.00002783	-0.00003775	-0.00001771	0.00001777	-0.00424479	0.00450882	-0.00498801	0.0000823	-0.0000703	-0.0019826	-0.000523815	-0.0020685	-0.00189789	0.000412743	31.71	1	0	0	0
0.9447	0.0028	0	0.00319	0.04931	2	1	1	-0.000296372	0.0000255	0.00001849	-0.00000579	-0.0000265	0.00000892	-0.00289851	-0.00213012	0.00647934	-0.00179605	-0.00110603	0.000663016	0.000286879	0.000467856	0.00326644	0.00042607	24.09	1	1	0	0
0.99204	0.00059	0	0	0.00737	4	2	3	-0.000294577	0.00004438	-0.0000229	-0.0000258	-0.00001569	0.00001159	-0.00403146	0.00621274	-0.00602617	-0.000617271	-0.000530111	-0.000511289	0.00210704	-0.000579289	0.00185542	0.000432546	30.2	1	0	1	1
0.92236	0.00781	0	0.0041	0.06573	3	1	2	-0.00029106	0.00005239	-0.00000692	-0.00002912	-0.0000328	0.00001261	-0.00186342	-0.00627076	0.0146292	-0.0000844	0.000869633	0.00142934	0.00171598	-0.00100462	0.00801062	0.000435688	32.16	1	0	1	0
0.90713	0.00223	0	0	0.09064	2	1	1	-0.000291966	0.00005276	-0.00000869	-0.000013	-0.00003025	0.00001517	-0.00294216	-0.00112393	0.00650053	-0.000929059	0.00121772	0.000621524	-0.000539092	0.000853595	0.00446537	0.000442745	30.79	1	1	1	1
0.89923	0.02569	0	0.00544	0.06964	2	1	1	-0.000280055	0.00011475	0.00001764	-0.00000193	-0.00000672	0.00003689	-0.001824	-0.00551449	0.0151006	0.000882053	0.00110508	0.00138437	0.000102813	0.00108764	0.00805207	0.000446002	29.74	2	0	0	1
0.78311	0.00467	0.01145	0.12615	0.07462	2	1	2	-0.000281159	0.00006573	0.0000197	0.00001952	-0.00002119	0.00002233	-0.000159332	-0.0147475	-0.00217859	-0.0123177	0.00138367	-0.00156513	0.000319333	-0.000371025	0.00624332	0.000447135	29.09	1	1	0	1
0.84901	0.02145	0	0.00318	0.12636	3	1	2	-0.000287687	0.00011165	0.00000466	-0.00003636	-0.00002729	0.00002511	-0.000841968	-0.0108401	0.0221399	-0.00296515	0.00123889	0.000313085	-0.000554162	-0.000218812	0.00791124	0.0004588	36.79	1	0	0	1
0.04836	0.91201	0.01666	0	0.02297	2	1	1	-0.00026327	0.00021293	0.00001225	-0.00002545	-0.00003779	0.00002215	0.0477278	0.0126484	0.00380876	-0.00189549	0.00900551	0.000730676	-0.000889878	-0.000885831	-0.00035769	0.000464079	31.49	1	1	0	0
0.15117	0.8412	0.00763	0	0	3	1	2	-0.000264141	0.00020614	0.00000463	-0.00002761	-0.00001996	0.00004943	0.0431423	0.0123304	0.00131744	-0.00555051	-0.00143984	-0.0023932	-0.000204658	-0.00296221	-0.000395874	0.000471081	27.75	1	1	0	0
0.88235	0.00068	0	0.03879	0.07818	3	1	2	-0.000289483	0.00012046	0.00003175	-0.00000768	-0.00002129	0.00000756	-0.00182488	-0.00903037	0.0173423	-0.000342486	0.00100074	0.000619754	-0.00147979	-0.00149885	0.00912602	0.000472537	36.7	1	1	0	0
0.98213	0.00962	0	0	0.00825	3	1	2	-0.000283574	0.00006642	-0.00001835	-0.0000423	-0.00001258	0.00003244	-0.00425595	0.00601955	-0.00817801	-0.00369145	-0.000216412	-0.00058881	-0.00138491	-0.000392812	-0.00102122	0.000472763	29.83	1	1	0	1
0.89981	0.01263	0	0.01781	0.06975	2	1	2	-0.000284086	0.00006823	0.00002315	-0.00001976	-0.00002174	0.00003061	-0.00199839	-0.00715241	0.0166981	-0.00029417	0.000576059	0.000360714	0.00101024	0.000362482	0.00346756	0.000479385	38.53	1	0	0	1
0.96651	0.00735	0.00246	0	0.02368	2	1	2	-0.000289009	0.00007235	-0.00001864	-0.00002024	-0.00002341	0.00001416	-0.00311038	0.000359217	0.00397619	-0.000255726	0.000415135	-0.000913519	0.000256595	-0.00148905	0.00269903	0.00048057	27.18	1	1	0	0
0.94239	0.01048	0	0.00428	0.04285	3	1	1	-0.000281144	0.00003185	-0.00002342	-0.00003543	-0.0000272	0.00001396	-0.00316352	0.000735981	0.00354776	0.000743299	0.000924055	-0.000850347	-0.0024758	-0.00123167	0.00167307	0.000484077	30.6	1	1	1	1
0.91347	0.00805	0	0.01855	0.05993	3	1	2	-0.0002837	0.00007199	0.00001313	-0.00003026	-0.00002833	0.00001833	-0.00251951	-0.00667581	0.0130631	0.00100974	0.00246294	0.00112802	-0.000305609	-0.0007553	0.00412088	0.000486743	27.41	2	1	0	0
0.1873	0.79956	0	0.01314	0	3	1	1	-0.000263731	0.00023168	0.00001115	-0.00003148	-0.00004239	0.00002701	0.0403967	0.0126085	0.00175998	-0.00223326	0.00732168	0.00031246	-0.00158055	-0.00302334	0.000291666	0.000486957	46.86	1	0	1	0
0.88895	0.01905	0	0.0159	0.0761	4	2	1	-0.000283844	0.00008545	0.00001712	-0.00001822	-0.00001603	0.00001156	-0.00152715	-0.00672948	0.0113231	0.00219538	-0.000262563	-0.00082658	0.00000951	-0.00161882	0.0045296	0.000491417	26.54	1	1	0	0
0.98573	0	0	0	0.01427	3	1	2	-0.000286646	0.00003184	-0.00005219	-0.00005548	-0.00003354	0.00000729	-0.00466733	0.00843704	-0.00909134	-0.00128961	0.00121078	-0.00389114	-0.00135122	0.00106919	-0.00317688	0.000493116	41.04	1	1	0	0
0.99709	0	0.00092	0	0.00199	3	1	2	-0.000289287	0.00001983	-0.00003027	-0.00005495	-0.00002025	0.00001714	-0.00472564	0.00899782	-0.00786303	-0.00150876	0.000869693	-0.00110037	0.00172301	0.0000642	0.000324798	0.000498748	41.18	1	1	1	1
0.9826	0	0	0	0.0174	1	1	1	-0.000291156	0.00006709	-0.00001759	-0.00004153	-0.00003361	-0.00001315	-0.00428335	0.00620774	-0.0079089	-0.00282142	-0.00158443	-0.00145025	0.000647598	0.00281489	0.0035789	0.00050105	35.08	1	0	0	1
0.76076	0.09426	0.12734	0	0.01764	2	1	1	-0.000291779	0.0000422	0.00000611	-0.00005204	-0.00003648	0.00000861	0.00363293	-0.0138547	-0.0066943	0.0261149	0.000282206	-0.0000555	0.0000765	0.000313707	-0.000615703	0.000504231	28.48	1	0	0	0
0.97745	0	0	0	0.02255	3	1	1	-0.000309837	-0.00000478	-0.00002782	-0.00004992	-0.00003005	0.00001194	-0.00466258	0.00686488	-0.00760064	-0.0000136	0.0000661	-0.000949816	-0.00302518	-0.0000748	0.000340929	0.000504277	23.96	1	1	0	1
0.96288	0	0.00538	0	0.03174	5	5	3	-0.000285204	0.00005744	-0.00001926	-0.00004407	-0.00001487	0.00001181	-0.00380723	0.00439702	-0.00266351	0.000330278	-0.000727863	-0.00503642	-0.00217662	0.0000126	0.000989314	0.000509376	24.27	1	0	0	1
0.29145	0.10127	0.57888	0.01884	0.00956	2	1	1	-0.000267038	0.00012752	-0.00001755	-0.00002094	-0.00002709	0.00000899	0.0116594	-0.054197	-0.0432448	0.0623965	-0.00242969	0.00328699	-0.000308657	0.00220301	-0.00528751	0.000513245	32.69	1	1	1	1
0.99924	0.00076	0	0	0	3	1	1	-0.000280955	0.00000397	-0.00002534	-0.00003928	-0.0000386	0.00001508	-0.0045415	0.00781787	-0.00767523	0.0000393	0.000042	-0.00399815	0.000370963	-0.000292876	0.0022831	0.000522166	41.56	1	0	1	0
0.93195	0	0.00321	0	0.06484	2	1	1	-0.000289575	0.00004992	-0.00001805	-0.00003281	-0.00002994	0.00000243	-0.00356994	0.000326349	0.00281078	0.000763981	0.00050672	-0.00120052	-0.0000107	-0.0000402	0.00287469	0.00052675	28.19	1	1	0	1
0.97813	0	0.00129	0	0.02058	2	1	1	-0.000290431	0.00003368	-0.0000497	-0.00003003	-0.00002586	0.00001545	-0.00494291	0.00999757	-0.011573	-0.00136988	-0.000416446	-0.000744298	-0.000794813	-0.00133105	-0.00171122	0.000533476	26.46	1	1	1	0
0.14922	0.82911	0	0.01435	0.00732	2	1	1	-0.000268717	0.0002165	0.00001324	-0.0000332	-0.00003405	0.00003393	0.0425421	0.0126546	0.00303394	-0.0000874	0.00689952	0.000894782	0.000427217	-0.00468922	0.000445565	0.000537001	26.37	1	1	1	0
0.80639	0.09296	0.0826	0.01805	0	5	5	3	-0.000280875	0.00007766	-0.00001485	-0.00005445	-0.00002628	0.00001264	0.0027277	-0.00849796	-0.00318508	0.0165755	0.00102603	0.000779845	-0.0000858	0.000124799	0.00133742	0.000544339	29.08	1	0	0	1
0.97166	0.00204	0	0	0.0263	1	1	1	-0.000291801	0.00004885	-0.00001221	-0.00003502	-0.00002868	0.00000993	-0.00423185	0.00517302	-0.00514017	-0.00176142	-0.00149448	0.00162409	-0.00247163	0.00156721	-0.000555148	0.000547461	24.19	1	1	1	0
0.94591	0	0	0.02099	0.0331	3	1	2	-0.000293165	0.00007299	-0.00002141	-0.00007171	-0.00003784	0.00001822	-0.00340285	-0.00496919	0.0123371	-0.000556475	-0.000851482	0.00091923	0.000999371	-0.00324342	0.00799961	0.000547993	34.35	1	0	0	1
0.94406	0.01149	0	0	0.04445	2	1	1	-0.000290827	0.00003763	0.00001525	-0.00000667	-0.00001542	0.00003257	-0.00282771	0.000511955	0.00396638	-0.000691601	0.000596955	-0.00116217	-0.00116544	0.0000642	0.00175006	0.000550853	27.37	1	1	1	1
0.9716	0	0	0	0.0284	2	1	1	-0.000295514	0.00000836	-0.00003777	-0.00004379	-0.0000356	0.00001416	-0.00444243	0.00608352	-0.00586329	-0.00230835	-0.000668216	-0.00341394	-0.000432897	-0.00105132	-0.00313535	0.000552328	26.66	1	0	0	0
0.90559	0.00569	0	0	0.08872	1	1	1	-0.000288374	0.00005152	-0.00002716	-0.00006343	-0.00001538	0.00002102	-0.00394866	0.00440794	-0.00255264	-0.00256456	0.000311575	-0.00234399	0.00109071	0.00286662	-0.0153215	0.000552843	25.21	1	0	1	1
0.89844	0	0.00047	0.00289	0.0982	2	1	2	-0.000297204	0.00007654	-0.00001239	-0.00003112	-0.00002723	0.00001337	-0.00216916	-0.00260676	0.00769899	-0.000683805	0.000777305	-0.00120861	-0.00143642	-0.00196535	0.00294466	0.000555202	40.08	1	0	0	1
0.9756	0	0	0	0.0244	3	1	1	-0.000293518	0.00004548	-0.00002424	-0.00002653	-0.00002478	0.0000099	-0.00470977	0.00901945	-0.00901668	-0.00204384	-0.0000499	0.000145271	0.00228904	-0.00167419	-0.000412227	0.000558457	39.47	1	0	1	1
0.983	0	0.00014	0	0.01686	3	1	1	-0.000282197	0.00002089	-0.00000483	-0.00002774	-0.00000994	0.00005405	-0.00478156	0.00685004	-0.00680291	-0.000138093	-0.000536437	-0.00356963	-0.000408917	0.0011474	0.00119102	0.000561061	40.69	1	1	0	1
0.94958	0	0	0.00611	0.04431	3	1	2	-0.000290569	0.00006855	-0.00000692	0.00000629	-0.00001497	0.00002689	-0.00384653	0.000644348	0.0023412	-0.00105687	0.000105697	-0.00286174	-0.000994882	0.00107828	-0.00152244	0.000561495	26.87	1	1	0	1
0.88279	0.0148	0.00202	0.01012	0.09027	3	1	1	-0.000299862	0.00005081	-0.00000693	-0.00003449	-0.00002803	0.00000617	-0.00167198	-0.00719092	0.0153721	-0.000177773	0.00130669	-0.000685212	0.0000459	0.000338564	0.00654194	0.000564857	31.99	1	1	0	0
0.90717	0.02403	0	0.03447	0.03433	2	1	1	-0.000292775	0.00007287	0.00000078	-0.00000712	-0.00001928	0.00002069	-0.00141168	-0.00682921	0.016508	-0.000280205	-0.000344292	-0.000678849	0.00169226	-0.000244704	0.00562754	0.000565354	34.97	1	1	0	0
0.99004	0	0.00996	0	0	5	5	3	-0.000296556	0.0000452	-0.00005344	-0.00003752	-0.00002092	0.00001748	-0.00470496	0.00836469	-0.0116204	-0.000116875	-0.000457503	-0.00280137	-0.000412757	0.00251691	-0.0016689	0.000572963	28.75	1	0	0	0
0.99487	0	0.00513	0	0	2	1	1	-0.000295168	0.00006714	-0.00004444	-0.00003585	-0.00002137	0.00000145	-0.00436965	0.00716579	-0.00801703	-0.000597857	0.00108699	-0.000164585	-0.000922367	-0.00188502	0.000915256	0.000582658	27.21	1	0	0	0
0.92112	0.00493	0	0.0077	0.06625	5	5	1	-0.000293673	0.00006406	0.00001163	-0.00005611	-0.00001562	0.00001771	-0.0019265	-0.00598267	0.0159905	0.000678618	0.00160264	-0.000676054	-0.00131921	0.00182302	0.00823014	0.000583542	36.2	1	0	1	1
0.87671	0.02028	0	0.01937	0.08364	3	1	1	-0.000292378	0.00006401	-0.00000092	-0.00002854	-0.00001728	0.00002237	-0.00175552	-0.00761437	0.017618	0.000583778	0.000210056	-0.0000256	-0.000367196	0.00259045	0.00615529	0.00058468	30.83	1	1	1	1
0.96864	0.00191	0	0	0.02945	2	1	2	-0.000308569	0.00003869	-0.00001425	-0.00001676	-0.00001437	0.00002865	-0.00291592	-0.000312523	0.00490024	0.00108146	0.00185226	-0.000162499	0.00130658	-0.00125109	0.00696718	0.000585315	30.44	1	0	0	1
0.89772	0.0075	0	0.02333	0.07145	2	1	1	-0.00028266	0.00010169	-0.00001191	-0.00004165	-0.00003254	0.00002307	-0.00219479	-0.00655895	0.0143522	0.000757095	-0.000471105	0.0000471	-0.000404833	-0.00175345	0.00819173	0.000587067	27.78	1	0	0	0
0.98076	0	0.01267	0	0.00657	2	1	2	-0.000279836	0.00004413	-0.00004285	-0.00004453	-0.00002587	0.0000122	-0.00463946	0.00712028	-0.00807533	-0.001204	-0.00024901	-0.00255894	0.00280774	0.000648861	-0.00164943	0.000591514	29.23	1	0	0	1
0.99709	0	0.00291	0	0	2	1	1	-0.000298964	0.00004021	-0.00001437	-0.00002325	-0.0000386	0.00000476	-0.00461162	0.00800924	-0.0105796	-0.00188584	-0.000767387	-0.00229022	0.0014411	0.000763633	-0.000639917	0.000598943	30.71	1	1	0	1
0.9057	0	0	0	0.0943	4	2	.	-0.000294115	0.00004143	0.00000022	-0.00001664	-0.00001413	0.0000249	-0.00362696	0.00218824	-0.00178865	-0.00209301	0.000888401	-0.00206039	0.000436181	0.0000702	-0.00661862	0.000599151	27.14	1	1	1	1
0.95785	0	0	0.0081	0.03405	2	1	2	-0.000281424	0.00006524	0.00000659	-0.0000287	-0.00001404	0.00002059	-0.00313353	-0.000921743	0.00486896	-0.00245134	-0.00206112	0.00125738	0.00131243	0.000177585	0.00559219	0.000600443	39.43	1	1	0	1
0.95936	0	0	0.01819	0.02245	1	1	1	-0.000297698	0.00009527	0.00000103	-0.00003254	-0.00002726	0.00001082	-0.00247349	-0.0028501	0.0100233	-0.0000177	-0.00159664	-0.00105637	0.00119218	-0.000555522	0.00633672	0.000607255	30.91	1	0	1	1
0.92789	0	0.00729	0	0.06482	1	1	1	-0.000287636	0.00007296	0.00001174	-0.00000616	-0.00002621	0.00001053	-0.00306952	-0.000825964	0.00416169	0.00107954	0.000752586	0.000471236	0.000777025	0.000465344	0.00397351	0.000618242	34.71	1	1	0	1
0.9991	0	0.0009	0	0	2	1	1	-0.000296956	0.00004033	-0.00003417	-0.00002995	-0.00001947	0.00003773	-0.0046811	0.00822354	-0.0091963	0.000242009	0.000389262	-0.00409243	0.000178846	0.000501254	0.000664052	0.000619058	36.84	1	1	0	1
0.95649	0	0	0	0.04351	1	1	1	-0.000292764	0.00004029	-0.00002831	-0.0000191	-0.00002064	0.00001947	-0.00382133	0.00179095	0.0008659	-0.00117687	0.000811989	-0.000474382	-0.00100489	0.000244042	-0.00273963	0.000631509	19.48	1	1	0	0
0.96748	0.00148	0	0.02118	0.00986	2	1	1	-0.000296774	0.00007159	0.00000036	-0.00002847	-0.00002726	0.00002464	-0.00176676	-0.00563428	0.0180492	0.00298365	0.00173001	0.000527172	-0.00076991	-0.00543698	0.0150453	0.000636513	30.81	1	0	0	1
0.29044	0.12045	0.07579	0.51332	0	2	1	1	-0.000273077	0.00013963	-0.00000481	-0.00001731	-0.00003496	0.000017	0.0138957	-0.050641	-0.0314341	-0.0343635	0.0030828	-0.00231484	-0.00087192	0.00378321	0.00592207	0.000639261	34.33	1	1	0	0
0.92029	0	0	0	0.07971	2	1	.	-0.000288316	0.00006071	-0.00000574	-0.00001473	-0.00002297	0.0000202	-0.00307308	-0.00150437	0.00715968	-0.00159098	-0.000913641	-0.00163306	0.00015036	-0.00143885	0.00561576	0.000647735	33.06	1	0	1	1
0.95876	0.00171	0	0.03285	0.00668	3	1	2	-0.0002815	0.00007767	0.00000402	-0.00003634	-0.00002611	0.00001206	-0.00315841	-0.00126425	0.00719466	0.000738815	-0.000426681	0.000482217	0.000729919	0.0000273	0.00514152	0.000650541	28.25	1	0	1	1
0.95685	0	0	0	0.04315	2	1	1	-0.000280674	0.00005479	-0.00001496	-0.00003748	-0.00001833	0.00003186	-0.00389061	0.00237488	-0.00323413	-0.00326499	-0.00100349	0.000916594	0.00106545	0.000386865	0.000531388	0.000651098	24.58	1	0	0	1
0.95066	0	0	0	0.04934	2	1	2	-0.000286416	0.00004215	-0.00001789	-0.00002582	-0.00001854	0.00003138	-0.00442134	0.00542013	-0.00662816	-0.00194416	-0.000764341	0.00172398	0.000708895	0.00337213	-0.00302805	0.000659126	33.89	1	1	0	0
0.951	0.0053	0	0	0.0437	2	1	1	-0.000286959	0.00002023	-0.00000944	-0.00003256	-0.00001944	0.00001892	-0.00357696	0.00334283	-0.0031601	-0.00136973	0.000244114	-0.000876376	0.00120559	-0.000780181	0.00171372	0.000660099	32.84	1	0	0	1
0.98298	0	0	0.00463	0.01239	2	1	1	-0.000292648	0.00005035	-0.00002745	-0.00003067	-0.00001896	0.00001877	-0.00460395	0.00731978	-0.00663516	-0.000852846	0.00113058	-0.002899	-0.00159855	-0.00151307	-0.00181829	0.00066625	30.54	1	1	0	1
0.97769	0.01029	0	0.01202	0	3	1	1	-0.000287451	0.00006892	-0.00000916	-0.00004061	-0.0000186	0.00002139	-0.00209964	0.000300567	0.00267316	0.00401221	-0.00127553	0.000604381	-0.00113229	0.000105266	0.00171328	0.000671507	39.7	1	0	1	1
0.97097	0	0.00005	0.0226	0.00638	1	1	1	-0.000288929	0.00005639	-0.00000219	-0.00003993	-0.00001494	0.00001933	-0.0037748	0.00259291	-0.000793216	-0.00100174	-0.0000202	-0.00125032	-0.00130406	-0.000323508	0.00170356	0.000673576	32.44	1	0	1	1
0.9155	0.0001	0	0	0.0844	3	1	.	-0.000291211	0.00006688	-0.0000118	-0.0000157	-0.00002459	0.00001955	-0.00305392	-0.000933837	0.00574831	0.000647839	0.000198988	-0.000510368	-0.000357712	0.000182206	0.00238846	0.000687924	31.44	1	0	0	1
0.95263	0	0.03506	0	0.01231	3	1	.	-0.000284902	0.00003584	-0.00001851	-0.00002584	-0.00001872	0.00002027	-0.00314223	-0.000247042	-0.0125359	0.00173145	-0.00158043	-0.00159274	0.000636235	0.00174762	-0.00107124	0.000696874	27.89	1	0	0	1
0.97375	0	0	0	0.02625	3	1	2	-0.000290941	0.00004907	-0.00002282	-0.00001831	-0.00003493	-0.0000038	-0.00398644	0.00500134	-0.00485997	-0.00187906	-0.000546742	-0.0017027	-0.000506563	-0.00107712	0.000317528	0.000698487	30.09	1	1	0	1
0.96836	0	0	0.00289	0.02875	3	1	2	-0.000291615	0.0000644	-0.00002996	-0.000033	-0.00003157	0.0000066	-0.00388274	0.00096332	0.00193237	-0.00111453	-0.00114021	-0.000148154	-0.00204527	0.00181116	0.00153393	0.000707567	31.63	1	0	0	1
0.95465	0.00031	0	0	0.04504	3	1	1	-0.000288775	0.00004806	-0.00001016	-0.00005035	-0.00001938	0.00001938	-0.00415051	0.00423936	-0.00515348	-0.00259932	0.000978871	-0.00106658	-0.00219966	-0.0025749	-0.00208549	0.000707926	27.79	1	1	0	1
0.97346	0.01566	0	0.01088	0	3	1	2	-0.000294515	0.00004166	0.00000259	-0.00003641	-0.00003116	0.00002014	-0.00359746	0.00167324	0.000662966	-0.000958765	0.000236227	-0.000847376	-0.00274421	0.00180364	0.00146943	0.000708592	25.89	1	0	1	1
0.988	0	0	0.00547	0.00653	3	1	1	-0.000294277	0.00007249	-0.00002697	-0.00005248	-0.0000242	0.0000145	-0.00365505	0.00246777	0.00136407	-0.000486581	0.00029404	-0.000130514	0.00147201	0.000938141	0.00520915	0.000716424	27.62	1	1	1	1
0.87469	0.01432	0	0.02515	0.08584	2	1	2	-0.00028934	0.00006931	0.00002477	-0.00000387	-0.00001984	0.00001659	-0.00179024	-0.00831352	0.0170439	0.00041353	-0.001794	-0.00228913	0.00149728	-0.000372449	0.00465957	0.000717495	26.12	1	0	0	1
0.90763	0	0	0.01394	0.07843	2	1	1	-0.000294217	0.00009131	0.00000749	-0.00003409	-0.00001913	0.00002675	-0.00195654	-0.00815689	0.018239	0.00080405	0.0000971	-0.000522144	0.0031011	0.000164577	0.01025	0.000720917	28.34	1	0	1	1
0.98834	0	0	0	0.01166	1	1	1	-0.000296034	0.00006717	-0.00002754	-0.00004909	-0.00002471	0.00001105	-0.00443515	0.00641838	-0.00633784	-0.00268466	-0.00109371	-0.00223519	0.00163469	0.000466466	-0.00053951	0.000723302	27.12	2	1	0	0
0.05897	0.93732	0	0.00371	0	4	2	3	-0.000267685	0.00021557	0.00002747	-0.00003244	-0.00002747	0.00003532	0.0492432	0.0129055	0.00266834	-0.00724561	0.00991107	0.00195656	-0.000580769	-0.0028573	0.00173008	0.00072981	37.54	1	0	0	1
0.91094	0.01313	0.00293	0.00219	0.07081	2	1	1	-0.000280392	0.0000918	0.0000048	-0.00005797	-0.00002394	0.00003123	-0.00223596	-0.00686609	0.0162731	0.000650461	-0.00186025	-0.00027757	-0.00153547	0.000352671	0.00829792	0.00073041	34.89	1	1	1	1
0.91429	0.01581	0	0.01222	0.05768	2	1	1	-0.000286029	0.00006512	-0.00000074	-0.00000016	-0.00001616	0.0000227	-0.00181361	-0.00607373	0.0150609	0.00162105	0.00122262	0.000197111	0.00129596	0.000781688	0.0060412	0.000730575	34.16	1	1	0	1
0.11189	0.86395	0.02325	0	0.00091	3	1	1	-0.000268547	0.0002259	0.00001345	-0.00002433	-0.00002863	0.00004218	0.0439572	0.0115432	0.00217758	-0.00343711	0.00710966	-0.000547351	0.00136573	0.00221842	-0.000198863	0.00073493	35.12	1	1	0	1
0.92426	0.00329	0	0.02639	0.04606	2	1	1	-0.000283534	0.00005743	-0.00001347	-0.00003672	-0.00001222	0.00003211	-0.00189192	-0.00628106	0.0149683	0.000985573	-0.0000215	0.00146107	0.000478184	-0.000843446	0.0076739	0.000741137	31.57	1	0	0	0
0.96108	0.00436	0	0	0.03456	2	1	1	-0.000300831	0.00005428	-0.0000053	-0.00003343	-0.00004465	-0.00001487	-0.00444251	0.00741991	-0.00796596	-0.000852203	-0.00101016	0.000507887	0.00180755	-0.000472052	-0.00373476	0.000742372	29.64	1	0	0	1
0.88392	0.01115	0.00446	0.02382	0.07665	2	1	1	-0.000296852	0.00007707	0.00001563	-0.00004317	-0.00001135	0.0000078	-0.00230664	-0.0073297	0.0154507	0.00134332	0.000931292	-0.000446228	-0.000772233	0.000119416	0.00791484	0.000749312	31.44	1	1	0	1
1	0	0	0	0	2	1	1	-0.000293045	0.00004189	-0.00004161	-0.00002872	-0.00000938	0.00002482	-0.00477959	0.00898262	-0.00941984	-0.00135587	-0.00109646	-0.00131339	0.002291	-0.00266716	-0.000359769	0.000753605	29.97	1	0	0	1
0.93803	0	0	0	0.06197	3	1	1	-0.00028868	0.00004683	-0.00000383	0.00000009	-0.0000344	0.00000383	-0.00350582	0.000813664	0.00286642	-0.00154724	-0.000610798	-0.00122851	-0.00057953	-0.00332798	0.00636369	0.000753741	28.22	1	0	1	1
0.89912	0.00686	0	0	0.09402	3	1	.	-0.000293134	0.00004988	0.00000361	-0.000042	-0.00002342	0.00001268	-0.00237835	-0.00567141	0.0113512	-0.00152007	-0.000121324	0.00188326	0.00145993	-0.00136928	0.00244461	0.000762769	28.26	1	1	0	0
0.94058	0.02189	0	0	0.03753	2	1	.	-0.00028582	0.00005717	-0.00000408	-0.00001881	-0.00003532	0.00000837	-0.00271723	0.000348655	0.00526428	0.000553006	0.000473112	-0.000179198	-0.00133073	0.000329382	0.00288984	0.000763529	29.36	1	1	1	1
0.99382	0	0	0.00618	0	2	1	2	-0.000287246	0.00002933	-0.00002646	-0.000021	-0.00001195	0.00002374	-0.00431923	0.00474437	-0.00357342	-0.000222438	-0.00217593	-0.00094321	0.00113513	-0.00187118	0.000439333	0.000778095	30.81	1	1	0	1
0.99589	0	0	0	0.00411	1	1	1	-0.000296605	0.00000039	-0.00004055	-0.0000506	-0.00002663	-0.00000101	-0.00500329	0.00782916	-0.00886043	-0.00110682	-0.000667787	-0.0011633	0.000921044	0.00151299	0.000520841	0.00078066	29.77	1	0	1	1
0.03321	0.00344	0	0.0491	0.91425	3	1	2	-0.000280028	0.00012208	-0.00000026	-0.00001612	-0.00003232	0.0000097	0.00732427	-0.0369202	-0.0156834	-0.0444991	-0.000690131	-0.00301216	-0.00236826	-0.00131114	0.00807414	0.000783059	25.05	1	0	1	1
0.94863	0	0	0.02107	0.0303	3	1	2	-0.000289566	0.00003806	-0.00000241	-0.00002834	-0.0000297	-0.00000115	-0.00346955	-0.0000148	0.00299558	-0.00162167	0.00131149	-0.00179291	0.000949409	0.00114981	0.00282105	0.000783889	32.61	1	1	0	1
0.92599	0	0	0.00007	0.07394	2	1	2	-0.000282586	0.00004759	0.00001273	-0.00001241	-0.00002155	0.00002968	-0.00286911	-0.00431123	0.011367	-0.00263598	-0.000519008	0.000221033	-0.00172948	-0.000830935	0.00471654	0.000788419	33	1	1	1	1
0.92603	0.0053	0	0.004	0.06467	4	2	2	-0.000288921	0.00008186	0.00000503	-0.0000176	-0.00002367	0.00001362	-0.0023564	-0.00547345	0.0123058	0.0000194	0.000767214	-0.00141863	0.000605283	0.0011068	0.00647388	0.000793406	39.14	1	1	1	1
0.92812	0.00324	0.00144	0.00739	0.05981	1	1	1	-0.000297471	0.00007971	0.00000903	-0.0000272	-0.00003171	0.00001494	-0.00239011	-0.00543193	0.0138012	0.00171728	0.00135252	-0.0011737	0.000594444	-0.00203617	0.00644991	0.000795103	30.07	1	0	0	1
0.92048	0.00135	0	0	0.07817	3	1	2	-0.000292389	0.00002801	-0.00001077	-0.00002989	-0.00002044	0.00001986	-0.00317836	-0.00111691	0.00537376	0.000639553	0.000615851	-0.00131503	0.000181495	-0.00112507	0.00370357	0.00079526	30.3	1	1	0	1
0.93847	0	0	0	0.06153	3	1	2	-0.000288823	0.00004025	0.00000153	-0.00002524	-0.00002646	0.0000123	-0.00345497	-0.000119784	0.00410657	-0.00201519	0.000607752	-0.000827418	0.000880012	0.0000958	0.00335739	0.00080061	27.68	1	0	0	0
0.98933	0.01006	0	0	0.00061	2	1	2	-0.000295541	0.00001295	-0.00002168	-0.0000212	-0.00003657	-0.00000487	-0.00444599	0.00595002	-0.00438656	-0.00221812	0.000102452	-0.000843854	0.0000378	-0.000484999	0.00154659	0.000802521	35.52	1	0	0	0
0.96057	0	0.00476	0	0.03467	3	1	2	-0.000292227	0.00003599	0.00000183	-0.00003626	-0.00002539	0.00001865	-0.00366006	0.000305191	0.00260626	0.000391865	-0.000176087	-0.00216391	0.000279337	0.00112935	0.00465241	0.00081359	29.15	1	1	0	1
0.89425	0.00162	0.0044	0.01314	0.08659	3	1	1	-0.000279192	0.0000757	0.00001637	-0.00003937	-0.00001462	0.00000905	-0.00216382	-0.00704642	0.0151578	0.00073246	-0.00189206	0.000058	-0.00140978	-0.000702693	0.00606426	0.000818093	26.27	1	1	0	1
0.89468	0.00696	0	0	0.09836	3	1	1	-0.000292672	0.00004909	0.00001193	-0.00003578	-0.00002392	0.00002503	-0.00199062	-0.00579196	0.0153196	0.00100027	-0.000610234	0.00170854	-0.00143409	-0.000962004	0.00700574	0.000822634	26.34	1	0	0	1
0.88106	0.00604	0	0.03164	0.08126	3	1	2	-0.00028777	0.00006373	0.00000381	-0.00003979	-0.00002919	0.00002853	-0.00177923	-0.00775222	0.0162344	0.00138061	-0.000913957	0.0000713	0.000443503	0.0000261	0.00596022	0.000825126	35.03	1	0	1	1
0.87663	0.03667	0.00757	0	0.07913	1	1	1	-0.000284479	0.00010365	0.00001042	-0.0000204	-0.00002661	0.00001826	-0.000868493	-0.0074183	0.0166576	0.00207383	0.000117186	0.00104774	-0.00077989	-0.00151823	0.00683624	0.000829315	27.58	1	0	1	1
0.91679	0	0.0039	0.02449	0.05482	5	5	1	-0.000284565	0.00009387	0.00001615	-0.00002441	-0.00003488	0.00001853	-0.00230926	-0.00758911	0.0165109	0.00165656	-0.000468977	-0.0016797	0.00134536	0.000451648	0.00626749	0.000835877	27.03	1	0	0	1
1	0	0	0	0	3	1	1	-0.000284415	0.00002484	-0.00003468	-0.00003164	-0.00001905	0.00002334	-0.00466963	0.00799534	-0.00943602	-0.000402715	-0.000282833	-0.00248461	0.000271887	-0.0018245	-0.00101835	0.000837045	30.9	1	1	1	1
0.15542	0.8049	0.00589	0.03379	0	4	2	2	-0.000267932	0.00021858	0.00001591	-0.00002682	-0.00003712	0.00001996	0.0435522	0.0116572	0.00158048	-0.00289414	0.0076871	0.0000988	-0.000565885	-0.00308389	-0.00157555	0.000841314	34.58	1	1	1	1
1	0	0	0	0	3	1	1	-0.000292786	0.00005483	0.00000164	-0.00003067	-0.0000379	0.00001605	-0.0039002	0.0033959	-0.00230467	-0.00180945	0.00279648	-0.00296823	-0.00163617	-0.000354242	0.00396007	0.000845527	31.6	1	0	1	1
0.89152	0.01594	0	0.00907	0.08347	2	1	1	-0.000285661	0.00008082	0.00002172	0.00000357	-0.00001529	0.00002666	-0.00209619	-0.00628321	0.0144901	0.00033831	0.000910013	0.00005	-0.00147276	0.000736898	0.00539708	0.00084877	27.56	1	1	1	1
0.90847	0.01588	0	0	0.07565	4	2	2	-0.000292935	0.00003927	-0.00001776	-0.00001933	-0.00001916	0.00000806	-0.00370583	0.00206062	-0.000630183	-0.00123795	-0.00043661	-0.00183297	0.0000501	0.000999327	-0.00902946	0.000850962	32.01	1	1	1	1
0.94151	0	0	0	0.05849	3	1	1	-0.000292628	0.00003151	0.000005	-0.00003069	-0.00002059	0.00002402	-0.00318812	-0.000812021	0.00233616	-0.00111851	0.000503557	0.00171561	0.00102415	-0.000497349	0.00391031	0.000855141	29.66	1	1	0	0
0.98901	0.00707	0	0	0.00392	3	1	2	-0.000295161	0.00003037	-0.00002724	-0.00003771	-0.00002983	0.00000249	-0.00432493	0.00734687	-0.00780634	-0.00133704	0.000244561	-0.00196753	-0.00226063	-0.00121483	0.000661351	0.000858742	29.35	1	1	0	1
0.9681	0.00114	0	0	0.03076	2	1	1	-0.000286504	0.00006176	0.00001109	-0.00000886	-0.00002175	0.00000274	-0.00448326	0.00628655	-0.00744078	-0.00112223	-0.000589828	-0.000307901	-0.000660627	0.00126114	-0.000155355	0.00085939	28.18	2	1	1	1
0.26636	0.70463	0.02719	0	0.00182	2	1	1	-0.000272624	0.000152	-0.00000253	-0.00004011	-0.00003819	0.00002265	0.0352785	0.00881294	0.00254029	0.00146963	0.00699459	-0.00123076	-0.0017898	-0.00126381	0.00286605	0.000865509	26.13	1	1	0	0
0.98517	0	0	0	0.01483	2	1	1	-0.000285862	0.00003906	-0.00001878	-0.00002957	-0.0000353	-0.00000719	-0.00487663	0.0077371	-0.00837751	-0.00139719	-0.000963526	-0.00197235	-0.00125628	-0.00058936	-0.00212319	0.000869757	42.97	1	1	0	0
0.87939	0.00891	0	0.05158	0.06012	2	1	1	-0.000291653	0.00004949	-0.00000863	-0.00006116	-0.00002131	0.00002414	-0.00178947	-0.00786669	0.017781	-0.000657896	0.00038504	0.000430785	-0.000876893	0.000387406	-0.00913432	0.000871472	24.99	1	1	0	0
0.8727	0.01783	0	0.01493	0.09454	5	5	3	-0.000288192	0.00007651	0.00000803	-0.00002539	-0.00002563	0.00002569	-0.00154982	-0.00571999	0.013709	0.00339314	-0.000127343	0.00122297	0.0000854	0.000346726	0.00652055	0.000880848	24.71	1	0	0	0
0.90941	0.0058	0	0.03566	0.04913	3	1	1	-0.00029073	0.00006109	0.00000378	-0.00002128	-0.00002312	0.00000739	-0.00130397	-0.00684807	0.0162923	0.00101345	-0.00106946	0.000731474	0.00101021	-0.00115794	0.00867727	0.000881357	26.56	1	0	0	1
0.79144	0.06518	0.13734	0.00348	0.00256	3	1	2	-0.000276007	0.0000973	0.00000862	-0.00002563	-0.00003147	0.00001497	0.00332731	-0.0152275	-0.0066058	0.0281353	-0.000959365	0.000689459	0.000316577	-0.000592916	0.000925015	0.000892939	32.32	1	1	0	1
0.96797	0	0.01845	0	0.01358	3	1	1	-0.000283042	0.00002956	-0.00002674	-0.00002703	-0.00002937	0.00000916	-0.00488531	0.00789366	-0.0102079	-0.000267234	0.000342024	-0.00452724	0.00370748	-0.000310276	-0.000557015	0.00089374	24.21	1	0	1	1
0.96993	0.00127	0.00293	0	0.02587	2	1	1	-0.000290851	0.00006177	-0.00000685	-0.00001893	-0.00002361	0.00001156	-0.00354135	0.00601455	-0.00514212	0.000900271	0.000496862	-0.00135315	-0.00235015	-0.000976716	-0.000458097	0.000893864	27.34	1	0	0	1
0.99616	0	0	0	0.00384	2	1	1	-0.000285612	0.00005618	-0.00005501	-0.00002996	-0.00001355	0.00001726	-0.00458507	0.00698413	-0.00874553	-0.0025046	-0.000722276	-0.0017237	0.0017115	-0.000483671	-0.00153292	0.000897937	30.6	1	1	1	1
0.90174	0.00392	0.01093	0	0.08341	3	1	3	-0.000294542	0.00002581	0.00000636	-0.00002223	-0.00000353	0.00003476	-0.00282684	-0.0042749	0.0106618	0.000481261	-0.000405404	0.000420251	-0.000325391	-0.00182031	0.00644892	0.00089807	31.62	1	0	1	1
0.94417	0.00416	0.00444	0	0.04723	3	1	1	-0.000286679	0.00008576	-0.0000117	-0.00003834	-0.00001172	0.00002882	-0.00304737	-0.00117186	0.00456147	-0.00043209	-0.00141524	0.000746835	0.00024279	0.0011951	0.00436649	0.000901119	26.54	1	0	0	1
0.91964	0.00526	0.00047	0.02247	0.05216	3	1	1	-0.000287131	0.00006632	0.00001667	-0.00002284	-0.00002054	0.0000217	-0.00207958	-0.00721288	0.0150496	0.000942464	-0.000662995	0.00110282	-0.000636923	-0.000546585	0.00572161	0.000905096	37.63	2	1	1	1
0.97714	0	0	0	0.02286	3	1	1	-0.000292847	0.00003668	-0.00001211	-0.00000315	-0.00002167	0.00002023	-0.00415628	0.00483059	-0.00390777	-0.000487077	0.000488622	-0.00298939	0.000650807	-0.000567596	0.0027015	0.000909777	29.16	1	1	0	0
1	0	0	0	0	1	1	1	-0.000288364	0.00005512	-0.00001296	-0.00004369	-0.00003159	0.00000759	-0.0046375	0.00729692	-0.0105743	-0.00159603	0.00171534	0.00167529	0.0000532	-0.00133799	-0.00042812	0.000910154	30.25	1	1	0	0
0.98232	0	0	0	0.01768	3	1	2	-0.00030322	0.00008096	-0.00003728	-0.0000327	-0.00000939	0.00000928	-0.00483531	0.00829023	-0.0101586	-0.00127668	0.00035683	-0.00344262	-0.000745333	-0.00245291	-0.00336928	0.000911902	30.01	1	1	1	1
0.92041	0.00122	0	0.0068	0.07157	1	1	1	-0.000302196	0.000035	0.00001005	-0.00003611	-0.00002797	0.00002039	-0.00255832	-0.00341126	0.00995649	-0.00177445	0.00156068	-0.000938799	0.00113315	0.00151015	0.00704241	0.000913553	28.28	1	1	0	0
0.86151	0.00834	0	0.02516	0.10499	3	1	1	-0.000283905	0.00008214	0.00001507	-0.00001247	-0.00002493	0.00001949	-0.00181244	-0.00855158	0.0173794	-0.000491441	-0.000376084	-0.000629483	-0.00221746	-0.00112033	0.00661297	0.000917836	29.7	1	1	0	1
0.28009	0.682	0.00427	0	0.03364	3	1	2	-0.000276853	0.00018563	0.00001086	-0.00001534	-0.00004063	0.00002295	0.0352134	0.00985753	-0.000128437	-0.00291638	0.00649134	-0.0000485	-0.00061414	-0.00230982	0.000761091	0.000922343	28.41	2	1	1	1
0.72094	0.18681	0.09225	0	0	3	1	1	-0.000288998	0.00009744	0.00001009	-0.00002276	-0.00000998	0.00003197	0.00848028	-0.0064321	-0.00268347	0.0132994	0.00143144	-0.000974411	-0.000318359	0.00189379	0.00167746	0.000923919	25.12	1	1	.	.
0.91175	0	0	0.02705	0.0612	2	1	1	-0.000293447	0.0000922	-0.00000841	-0.00001693	-0.00002945	0.00002972	-0.00240826	-0.00704672	0.014804	0.000938405	0.0010685	0.000226073	0.000432725	0.000847102	0.00748086	0.000925844	37.1	1	0	0	0
0.98936	0	0.00381	0	0.00683	3	1	2	-0.000295041	0.00004107	-0.00001054	-0.00002282	-0.0000285	0.00000094	-0.00403795	0.00596982	-0.00571339	-0.0017321	-0.00118487	0.00161281	-0.0011031	-0.000654775	-0.00194795	0.000927185	25.34	1	1	0	0
0.86367	0.02907	0	0.02331	0.08395	3	1	1	-0.000290371	0.00009082	0.0000039	-0.0000434	-0.00001559	0.00002988	-0.000943038	-0.00735401	0.0157934	0.000390947	0.000669643	-0.00303237	0.000250768	-0.00168755	0.00336403	0.000928008	30.95	1	0	0	0
0.94552	0.02462	0.00932	0	0.02054	3	1	1	-0.000290031	0.00010409	-0.00002742	-0.00002871	-0.00001072	0.00002823	-0.00314961	0.00338028	-0.00721328	0.000523864	0.00167928	-0.0012136	-0.000245936	0.000974726	-0.00249433	0.000932161	26.61	1	0	0	0
0.77802	0.14576	0.04961	0.02661	0	4	2	3	-0.0002839	0.00006594	-0.00002836	-0.00002949	-0.00002868	0.00002168	0.0052345	-0.000741951	-0.00687774	0.00700044	0.0015362	-0.00219045	-0.00113635	-0.000105654	0.00372346	0.000947959	31.46	1	1	0	0
0.90215	0.00861	0	0.02878	0.06046	4	2	2	-0.0002909	0.00005067	0.00000993	-0.00002155	-0.00002724	0.00001687	-0.00209671	-0.00725851	0.0154999	0.00106515	-0.000126128	-0.00108779	-0.00170708	0.00176843	0.00626763	0.000952119	35.03	1	1	1	1
0.83582	0.08152	0.06752	0.01514	0	3	1	1	-0.000287645	0.00007385	0.00001852	0.00001397	-0.00003334	0.00001111	0.00206282	-0.00379456	-0.00883646	0.0105888	0.0000762	-0.00198797	0.00193827	0.000885719	-0.00186759	0.000959845	31.38	1	0	0	0
0.9694	0.01605	0.01455	0	0	3	1	1	-0.000290915	0.00002978	0.00001085	-0.00001445	-0.00001637	0.00000813	-0.0018676	-0.000144976	0.00318829	0.00182681	-0.00129301	-0.00096199	-0.00101342	-0.000432387	0.00206363	0.000963366	25.11	1	1	1	1
0.92227	0.00144	0	0.01215	0.06414	1	1	1	-0.000286042	0.00006938	0.00000127	-0.00001673	-0.00002639	0.00001418	-0.00237765	-0.00565471	0.0145708	-0.00126928	0.00143389	0.000614432	0.0000485	0.000552749	0.00765618	0.000963672	39.02	1	0	0	1
0.92315	0	0	0.03419	0.04266	2	1	.	-0.000288854	0.00006876	0.00003517	-0.00000504	-0.00002548	0.00001916	-0.0018477	-0.00631189	0.0143575	0.0000973	0.000470435	-0.00033687	-0.00238374	-0.000313328	0.00580606	0.000965112	36.41	1	0	0	1
0.90407	0.01747	0	0.00654	0.07192	5	5	3	-0.000286522	0.00006513	0.00001565	-0.00002679	-0.00001462	0.0000195	-0.00296627	-0.00229766	0.00487238	-0.00424034	0.00124961	0.000108685	0.00420007	0.000568413	-0.010997	0.000968988	33.51	1	0	0	1
0.89235	0	0	0.0095	0.09815	2	1	1	-0.000284653	0.0000604	0.00000006	-0.00002187	-0.00003135	0.00000408	-0.0025837	-0.0045896	0.00930317	-0.000894042	-0.00146984	0.00310126	0.000712061	0.000597506	0.0038145	0.000977724	29.21	1	1	1	1
0.97981	0	0	0	0.02019	2	1	1	-0.000295036	0.00004358	-0.00003851	-0.00004236	-0.00001781	-0.00000303	-0.00479407	0.00871397	-0.00970999	-0.00172037	0.000293836	-0.00217751	-0.00057241	-0.000401344	0.000499526	0.000977927	28.63	1	0	1	1
0.89605	0	0	0.01209	0.09186	3	1	1	-0.000287437	0.00008157	0.00000602	-0.00003458	-0.00002878	0.00001531	-0.00222886	-0.00827846	0.0162739	0.00104473	0.00143444	0.000111082	-0.0000885	-0.000233196	0.00699881	0.000984455	26.98	1	1	0	1
0.9603	0	0	0.01416	0.02554	2	1	1	-0.000282654	0.00008087	-0.00000931	-0.00001417	-0.00002404	0.00000861	-0.00361528	0.00100489	0.00229648	-0.00196787	0.00173784	-0.00214022	-0.000211967	-0.00167033	0.00397585	0.000989063	32.59	1	1	0	1
0.98571	0.00785	0	0	0.00644	1	1	1	-0.000294505	0.00004933	-0.00005109	-0.00002552	-0.00002272	0.00000741	-0.0045462	0.00923093	-0.0110795	0.000568583	0.00248033	-0.00546752	-0.000974416	-0.00101328	-0.00263272	0.000989866	28.89	1	1	0	0
0.96344	0	0.00183	0	0.03473	2	1	2	-0.000293991	0.00003308	-0.0000308	-0.00001456	-0.00002495	0.00001858	-0.00439001	0.00788147	-0.0101939	-0.00140532	0.00156513	-0.00208724	-0.00306046	-0.00216397	-0.00144043	0.000993288	25.71	1	0	1	1
0.33529	0.48488	0.15477	0.00233	0.02273	1	1	1	-0.000266273	0.0001625	-0.00000925	-0.00003712	-0.00003407	0.00001939	0.0258795	-0.00988629	-0.0129167	0.0154596	0.000565682	0.00150682	0.00000921	0.00222296	0.00000676	0.000994583	29.36	1	1	0	1
0.97137	0	0	0	0.02863	3	1	2	-0.000291063	0.00002797	0.00000815	0.0000191	-0.00002471	0.00001035	-0.00466065	0.00765904	-0.00860553	-0.00163488	-0.000122308	-0.000840156	-0.000100489	-0.000914749	-0.00345776	0.000999842	33.62	1	1	0	1
0.96941	0	0	0	0.03059	3	1	2	-0.000283064	0.00003945	-0.0000522	-0.00005688	-0.00003421	0.00000196	-0.00432236	0.00559017	-0.00671862	-0.00151652	-0.000464041	-0.00192882	0.00114797	0.00000804	-0.00350147	0.00100546	26.06	1	0	0	1
0.99111	0	0	0	0.00889	5	5	3	-0.000291804	0.00004263	-0.00001491	-0.00001452	-0.00003377	0.00000812	-0.00474712	0.00759194	-0.00802581	-0.000922053	-0.000354702	-0.00212481	0.00000574	0.000837696	-0.000830066	0.0010085	32.53	1	0	0	0
0.85709	0.01212	0	0.0235	0.10729	3	1	2	-0.00028266	0.00008763	0.00001358	-0.00002802	-0.00002222	0.00002036	-0.00182178	-0.00662613	0.0140247	0.000163544	0.0000505	-0.00143063	-0.000486499	0.000512116	0.00578424	0.00101167	36.77	1	1	0	0
0.65334	0.16382	0.1722	0.01064	0	2	1	2	-0.000285303	0.00010638	0.00001121	-0.00001817	-0.00003165	0.00001692	0.00764435	-0.0140646	-0.00745171	0.0257496	-0.00177692	0.00170993	0.00120967	-0.00164856	0.00111389	0.00101176	30.7	1	1	1	1
0.9719	0.00456	0.00004	0	0.0235	2	1	2	-0.00029608	0.00002851	-0.00001369	-0.00005085	-0.00003297	0.00000646	-0.00316522	0.000590122	0.00318034	0.000256731	0.000112775	-0.000456075	0.00139011	-0.00252899	0.00171984	0.0010139	27.97	1	1	0	0
0.99441	0	0	0	0.00559	2	1	1	-0.000290854	0.00001517	0.00000075	-0.0000249	-0.00002103	0.00001734	-0.00500015	0.00776208	-0.00751445	-0.000682099	-0.00142922	-0.000421154	0.00126391	0.000893736	-0.000623689	0.00101753	31.15	1	0	1	1
0.98303	0	0	0.00071	0.01626	2	1	1	-0.000290472	0.00005626	-0.00000096	0.00001103	-0.00002968	0.00000913	-0.00351304	0.00101007	0.00370085	-0.00153255	-0.00159941	0.000193351	-0.00074416	0.000103518	0.00541686	0.00102163	35.42	1	1	0	1
0.94405	0	0.00717	0	0.04878	2	1	2	-0.000289197	0.00005989	0.00000912	-0.00002901	-0.00002194	0.00000846	-0.00331617	-0.00125021	0.00465587	-0.00038176	-0.000359325	-0.000330394	0.00140866	-0.00161405	0.00298102	0.00102399	28.42	1	1	1	0
0.99517	0	0	0.00483	0	2	1	1	-0.000290239	0.00003809	0.00001393	-0.00004224	-0.00003439	-0.00000724	-0.00463321	0.00659772	-0.00656566	-0.00203198	-0.000655847	-0.00185986	-0.00126169	-0.00185187	0.00110149	0.00102534	38.82	1	1	1	1
0.90573	0.01478	0.01616	0	0.06333	2	1	1	-0.000295677	0.00009328	0.00000155	-0.00003497	-0.00001096	0.00003127	-0.00207353	-0.00628425	0.0157427	0.00196604	0.000291024	0.000174979	-0.00124003	0.000381667	0.00617436	0.00102649	33.21	1	0	0	0
0.96926	0.00325	0.00994	0	0.01755	2	1	1	-0.000300946	0.00002977	-0.000013	-0.00002855	-0.00003126	-0.00000823	-0.00423809	0.00589621	-0.00699516	-0.000366848	-0.000315566	-0.000946044	0.00017872	0.00201973	0.00120043	0.00103681	30.68	1	0	1	0
0.96013	0.00628	0	0	0.03359	3	1	1	-0.000291594	0.00006444	-0.00004086	-0.00001877	-0.00003992	-0.00001071	-0.00435302	0.0068885	-0.00679298	-0.00327524	-0.00116138	-0.00196993	-0.000289332	0.000854509	-0.00285062	0.00104204	35.21	1	0	1	0
0.97289	0	0.0064	0	0.02071	3	1	1	-0.000295151	0.00003452	-0.00002345	-0.00002445	-0.00002039	0.00001834	-0.0042764	0.00546851	-0.00659462	0.000108431	0.00283022	-0.00113526	0.00142529	-0.00151719	0.00104721	0.00104298	28.4	1	1	0	0
0.93827	0	0	0	0.06173	3	1	2	-0.000286	0.00006331	0.00000741	-0.00000859	-0.00001479	0.00002619	-0.00330962	0.0000492	0.00422263	-0.00175066	-0.0011195	0.00182198	0.00140569	-0.000742201	0.000599924	0.00104362	30.44	1	0	1	0
0.64293	0.24353	0.11252	0.00102	0	3	1	1	-0.000287496	0.00009037	-0.00000169	-0.00002265	-0.00001496	0.00003237	0.0118619	-0.00706011	-0.00549933	0.014216	0.00249842	-0.000118005	0.000936077	0.00188011	0.00338174	0.00105014	29.19	2	0	0	1
0.95112	0.00756	0	0	0.04132	3	1	1	-0.000285605	0.00004101	-0.00005184	-0.00004616	-0.00002237	0.00002011	-0.00477786	0.00822709	-0.00879534	-0.00123226	0.001221	-0.00321884	-0.000700047	-0.000978822	0.00077549	0.00105442	31.04	1	1	0	1
0.89669	0	0	0.03028	0.07303	2	1	2	-0.000295626	0.00009619	0.00000781	-0.00003844	-0.00001409	0.00002825	-0.00234378	-0.00637147	0.0153035	-0.000429104	-0.000367729	0.00143299	-0.000671106	0.000242306	0.00684191	0.00105599	30.04	1	0	0	0
0.96787	0.00073	0.00613	0	0.02527	2	1	1	-0.000289064	0.00007237	-0.00001767	-0.00004128	-0.00002186	0.00000525	-0.00422138	0.00562793	-0.00582301	0.000925968	0.000215237	0.000642578	-0.00134226	0.00156292	-0.000456849	0.00105774	25.28	2	0	1	1
0.98845	0.00027	0	0	0.01128	2	1	1	-0.00028888	0.000044	0.00001369	-0.0000067	-0.00003294	0.00001105	-0.00398504	0.00366825	-0.00154077	-0.000370263	-0.000959284	0.00117334	-0.000226747	-0.00147969	0.00309331	0.00105845	32.03	1	1	0	0
0.91835	0	0.00113	0.01784	0.06268	4	2	2	-0.000289212	0.00003227	0.00000825	-0.0000303	-0.00003408	0.00000394	-0.00208921	-0.00759311	0.016882	0.00176163	-0.0000872	0.00180717	-0.000735027	0.000359922	0.00706178	0.0010614	35.04	1	1	1	0
0.91423	0.00528	0	0.01232	0.06817	3	1	2	-0.000293444	0.00005433	0.00002284	-0.00002418	-0.00001497	0.00001771	-0.00226667	-0.00713863	0.0158198	0.0014614	-0.001267	-0.000236925	-0.0000903	0.000458923	0.00558047	0.00106748	32.76	1	1	0	0
0.01394	0.00318	0	0.91676	0.06612	3	1	1	-0.000268716	0.00018642	0.00000916	-0.0000198	-0.00003114	0.00000054	0.0152723	-0.0865207	-0.0528064	-0.100706	0.00489343	-0.0077083	-0.00354878	-0.00295799	0.0120044	0.00107593	30.95	1	1	1	1
0.96338	0	0	0	0.03662	2	1	1	-0.000293717	0.00003861	-0.00006018	-0.00003891	-0.00003213	-0.00000864	-0.0046353	0.00894054	-0.00903744	0.00083732	-0.000617838	-0.00219854	0.00067998	-0.0014032	-0.0000675	0.00108078	25.61	2	1	0	0
0.9822	0	0	0	0.0178	2	1	2	-0.000293251	0.0000378	-0.0000284	-0.00002148	-0.0000281	0.00000262	-0.00420981	0.00581668	-0.00502545	-0.00173128	-0.000445782	-0.00113962	-0.00257993	-0.000505995	0.00252087	0.00108165	25.97	1	1	0	0
0.99519	0	0.00481	0	0	3	1	2	-0.000299122	0.00002925	-0.00002697	-0.00001784	-0.00001898	0.00002133	-0.00466826	0.00773984	-0.00726974	-0.00070137	-0.00007	-0.00141118	0.00120548	0.000607568	0.00104171	0.00108398	27.8	1	0	.	.
1	0	0	0	0	4	2	.	-0.000290421	0.00008005	-0.00002743	-0.00003932	-0.00004064	-0.00001738	-0.00456868	0.0071184	-0.00699235	-0.00153555	-0.000160923	0.000745885	0.000653617	-0.00141398	-0.000201509	0.00108516	27.41	1	1	0	0
0.66119	0.14233	0.1619	0	0.03458	3	1	2	-0.000284756	0.00008225	0.00000721	-0.00002776	-0.00002682	0.00003159	0.00820788	-0.0150186	-0.00826241	0.0224994	-0.0035109	0.00234562	-0.000540274	-0.00221361	0.00042385	0.0010865	30.25	1	1	0	0
0.94667	0	0.00058	0.03154	0.02121	4	2	2	-0.000287171	0.00004819	0.00001069	-0.00001326	-0.00002488	0.00000576	-0.00303226	-0.00286606	0.00739225	0.00221392	-0.0000218	-0.0000843	0.000359744	-0.00269985	0.00408417	0.00109007	36.92	1	1	0	1
0.91821	0	0	0.02459	0.0572	2	1	2	-0.000286983	0.00006197	0.00001507	-0.00001645	-0.000023	0.00001076	-0.00268402	-0.00435829	0.00943251	-0.00121849	0.000508063	-0.00140459	0.00105582	-0.00119441	0.000165253	0.00109526	32.25	1	1	0	1
0.93978	0	0	0	0.06022	4	2	1	-0.000288768	0.00007855	0.00000518	0.00000508	-0.00002217	0.00002483	-0.00361971	-0.000275196	0.00494649	-0.0000755	0.00113263	-0.000637844	-0.00129426	-0.000807474	0.00349747	0.00111085	31.81	1	1	1	1
0.98013	0.00213	0	0.01774	0	3	1	2	-0.000282801	0.00006334	0.00000285	-0.00001496	-0.00002721	-0.00000055	-0.00385581	0.00230468	-0.000717508	-0.000846152	-0.000151637	-0.00180156	0.00136842	-0.000696362	-0.000200117	0.00111444	33.1	1	1	1	1
0.90622	0.00332	0	0.0246	0.06586	3	1	2	-0.000287938	0.00008961	0.00001369	-0.00002579	-0.0000145	0.00002011	-0.00191258	-0.00667861	0.0161722	-0.000372053	0.000047	0.00288441	-0.00152997	-0.0017938	0.00739603	0.00112083	30.56	1	1	0	0
0.99119	0.00881	0	0	0	1	1	1	-0.000299384	0.0000463	-0.00002333	-0.00003448	-0.00000975	0.00002289	-0.00446098	0.00667278	-0.00662079	-0.0015808	-0.00040887	-0.00148777	-0.00186082	0.00104228	-0.000437611	0.00112134	34.03	1	1	1	0
0.98477	0	0.00458	0	0.01065	3	1	2	-0.000282813	0.00006313	-0.00001873	-0.00004765	-0.00001056	0.0000184	-0.00446207	0.00616607	-0.00682655	-0.000184902	-0.000100496	-0.000456471	0.0000211	0.000640856	0.0012637	0.00112588	29.27	1	1	0	1
0.95297	0	0	0.01973	0.0273	2	1	1	-0.00028297	0.00006025	-0.00000537	-0.00000026	-0.00003321	-0.00000038	-0.00295095	-0.000794841	0.00389157	-0.00122045	0.000259698	-0.000292339	-0.000110235	0.000301434	0.00251962	0.00112824	24.54	1	1	0	1
0.91869	0.00113	0	0	0.08018	2	1	1	-0.000285117	0.00008498	0.00002702	-0.00003125	-0.00002164	0.00002338	-0.00209445	-0.00789752	0.0158677	0.0000624	-0.000283066	0.0000578	-0.000497072	-0.00186682	0.00937015	0.00113646	31.97	1	0	0	1
0.92764	0.05536	0	0	0.017	2	1	1	-0.000297033	0.00002739	-0.000031	-0.00002959	-0.00003403	0.00000382	-0.000842289	0.00830923	-0.00729376	-0.00212693	-0.00239647	-0.00333393	0.000586101	-0.00127539	-0.000459042	0.00114457	.	1	0	0	0
1	0	0	0	0	2	1	1	-0.000289646	0.00004081	-0.00003082	-0.0000561	-0.00001957	0.00001936	-0.00471363	0.0085415	-0.00886692	-0.000304055	0.00225149	-0.00186176	-0.000674157	0.00134646	0.000172698	0.00114675	29.16	1	1	0	0
0.99124	0.00876	0	0	0	2	1	2	-0.000292476	0.00003505	-0.00004746	-0.00005292	-0.00003376	0.0000122	-0.00466573	0.00926768	-0.0106359	-0.000687626	0.00205867	-0.0013116	-0.00117838	-0.00177501	-0.000675143	0.00114934	30.59	1	1	0	0
0.92456	0.00458	0.01112	0	0.05974	4	2	2	-0.000291235	0.0000582	-0.00000452	-0.00001125	-0.00002059	0.00003039	-0.00278705	-0.00294817	0.00824289	0.00150849	-0.00106615	-0.00140305	0.000606015	0.000203147	0.00314065	0.00114942	35.12	1	1	1	1
0.97931	0	0.00318	0	0.01751	3	1	1	-0.000295234	0.00005877	-0.00004467	-0.00004527	-0.00002641	0.00000416	-0.00462677	0.0088108	-0.0113419	-0.000890165	0.0000748	-0.00301733	0.000858455	-0.00215448	-0.00303471	0.00115816	31.52	1	1	1	1
0.73198	0.07046	0.00694	0.01737	0.17325	2	1	2	-0.000286229	0.00008398	0.00002665	-0.00001113	-0.00002178	0.0000316	0.0020921	-0.0140967	0.022224	-0.000909578	-0.000409429	0.000883003	-0.00138031	0.000846514	0.00391066	0.00116453	35.59	1	1	0	1
0.97758	0	0	0	0.02242	3	1	1	-0.000285018	0.00006187	-0.00001392	-0.00002492	-0.00001473	0.00003182	-0.00457297	0.00743254	-0.00783694	-0.00192408	0.0010064	-0.000694395	-0.0000458	-0.0010157	-0.00111692	0.00117229	28.8	1	0	1	1
0.89033	0.0098	0	0.03256	0.06731	2	1	1	-0.000299627	0.00008828	0.00001048	-0.00003777	-0.00001501	0.00002696	-0.00166522	-0.00610112	0.0148013	0.000774302	0.00112535	-0.00285142	-0.00101931	0.000430518	0.00339735	0.00118573	27.33	1	0	1	1
0.945	0	0	0	0.055	2	1	1	-0.000293534	0.00004238	-0.00001873	-0.00002128	-0.00000925	0.00003739	-0.00404302	0.00617606	-0.00683558	-0.00278748	0.000429743	0.000144741	-0.0000589	-0.000849754	-0.00235001	0.00118806	29.47	1	1	0	1
1	0	0	0	0	2	1	1	-0.000290029	0.0000677	-0.00003695	-0.00003041	-0.00002533	0.00001334	-0.00502879	0.00845246	-0.00934577	-0.00150169	0.00127918	-0.000520377	0.000214337	0.00059795	-0.00303936	0.00119497	32.75	1	1	1	1
0.99848	0.00152	0	0	0	3	1	1	-0.000296064	0.00002241	-0.00001443	-0.00001155	-0.00001942	0.00001644	-0.00405473	0.00600592	-0.00684359	0.000641283	0.000189577	-0.00373478	-0.000590329	-0.00139526	0.00159061	0.00120306	29.35	1	1	0	1
1	0	0	0	0	1	1	2	-0.000303181	0.00002357	-0.00002802	-0.00004255	-0.00002123	0.000027	-0.00466084	0.00687401	-0.00826894	-0.00128925	-0.00099132	0.000964678	0.000627538	-0.000363179	-0.000185383	0.00120407	34.03	1	0	1	1
0.02879	0	0	0.96295	0.00826	3	1	1	-0.000272662	0.0001689	0.00000804	-0.00000863	-0.00003416	-0.00000698	0.015353	-0.0869251	-0.0526966	-0.0982595	-0.00095125	-0.00598436	-0.00217935	-0.00432347	0.0108331	0.00120507	23.02	1	1	0	0
0.88432	0	0	0.01735	0.09833	2	1	1	-0.000302237	0.00007963	-0.00000509	-0.00002758	-0.00002987	0.00000721	-0.00227487	-0.00602302	0.0152201	0.00177781	-0.00137741	-0.000717652	0.00177918	-0.000871468	0.0061674	0.00120581	36	1	0	0	0
0.80891	0.08213	0.10438	0.00458	0	3	1	1	-0.000285586	0.00010029	0.00002716	-0.00002212	-0.00002584	0.00001756	0.00263759	-0.0113836	-0.00339812	0.0205196	0.00199453	0.00215819	-0.00251401	0.0000616	0.000158821	0.00120918	30.98	1	0	1	1
1	0	0	0	0	1	1	1	-0.000287458	0.00002716	-0.00002622	-0.00003362	-0.0000209	0.00001547	-0.00346211	0.00395861	-0.00259204	0.0025918	-0.00133086	-0.0000248	-0.00018145	-0.00173559	-0.00116445	0.00121214	32.63	1	1	0	0
0.99611	0	0	0	0.00389	3	1	1	-0.000281535	0.0000914	-0.00003137	-0.000018	-0.00001432	0.00001579	-0.00458975	0.00848015	-0.00967094	-0.00114563	-0.000720526	-0.00309872	-0.000116511	-0.002239	-0.000925926	0.00121447	30.39	1	1	0	1
0.97337	0	0	0.01196	0.01467	1	1	1	-0.000289119	0.00003331	-0.00004231	-0.00004883	-0.00003847	-0.00000019	-0.00419251	0.00444722	-0.00308402	-0.00131238	-0.000886518	-0.00165391	0.00227643	-0.000218157	0.00261537	0.00122224	24.63	1	1	1	1
0.98707	0	0	0.00417	0.00876	2	1	2	-0.000285463	0.00008345	-0.00000788	-0.00001297	-0.00002875	0.00000435	-0.00390236	0.00333498	-0.00231519	-0.00062041	0.000736958	-0.00184581	-0.00188083	-0.00117585	0.000512309	0.00122933	28.72	1	1	1	1
0.99907	0.00093	0	0	0	2	1	1	-0.000284119	0.00003381	-0.00000679	-0.00002176	-0.00002701	0.00000176	-0.00428989	0.00593688	-0.0058071	-0.00059952	-0.00146802	-0.000820112	0.00151032	-0.000368361	-0.00181918	0.00123097	30.94	1	0	0	1
0.85347	0.00673	0.00459	0.02922	0.10599	2	1	1	-0.00028973	0.00009875	0.00001865	0.00000306	-0.00000929	0.00001466	-0.00164324	-0.00766737	0.0150841	0.000440949	-0.00102903	-0.00211717	-0.000410398	-0.00158672	0.00493947	0.00123256	30.07	1	0	0	0
0.92993	0.00808	0	0	0.06199	5	5	3	-0.000286622	0.00008651	0.00001004	-0.00002395	-0.00002509	0.00000694	-0.00195002	-0.00720569	0.0169934	0.0000137	-0.00107627	-0.000146103	-0.00101389	0.000312847	0.010012	0.00123384	41.73	1	0	1	0
1	0	0	0	0	2	1	1	-0.000294659	0.00001484	-0.00006063	-0.00004354	-0.0000372	0.0000013	-0.00437701	0.00813005	-0.00951264	-0.0012577	0.00142909	-0.000565524	-0.000434274	-0.000372866	-0.000949273	0.00124503	26.13	1	1	0	0
0.94137	0	0	0.01322	0.04541	3	1	1	-0.000291979	0.00007406	-0.00001771	-0.00003301	-0.00002255	0.00003352	-0.00309144	-0.00388738	0.0110357	0.00122695	0.00104584	-0.00248684	0.000868869	0.000498652	0.00458346	0.00125873	28.59	1	1	0	1
0.31451	0.65714	0.02163	0	0.00672	4	2	2	-0.000279486	0.00018745	0.00000412	-0.00001782	-0.00002378	0.00002855	0.0320857	0.0108806	0.000212725	0.0000701	0.00294758	0.0000618	-0.000358583	0.00164133	-0.000100847	0.00127193	45.68	1	1	1	1
0.22291	0.48496	0.02081	0.00765	0.26367	2	1	1	-0.000283892	0.00014854	0.00002086	-0.00001854	-0.00002509	0.00003412	0.0260871	-0.00410887	-0.001069	-0.0146385	0.000868337	-0.00194907	-0.000106627	-0.00249285	0.00346627	0.00127445	32.75	1	1	0	1
0.99374	0.00115	0	0	0.00511	3	1	1	-0.000284774	0.0000442	-0.00003659	-0.00003251	-0.00002213	0.00001761	-0.00431297	0.00715101	-0.00900516	-0.000933214	0.0000783	-0.00219208	-0.000889708	-0.00207244	-0.00274391	0.00127921	35.1	1	0	0	0
0.99928	0	0.00072	0	0	3	1	1	-0.000288039	0.0000041	-0.00004508	-0.00003573	-0.00002748	0.00001508	-0.00480906	0.00833747	-0.00904568	-0.00185831	0.00200967	-0.00284396	0.00281024	-0.00189107	0.000288426	0.00127995	36.75	1	1	0	1
0.96282	0.00021	0	0.01446	0.02251	2	1	1	-0.000290375	0.00006252	-0.00000991	-0.00002353	-0.00002077	0.00001803	-0.00321708	-0.00069799	0.00446201	-0.000401462	-0.000853688	-0.00202505	0.00226448	0.000590726	0.00214676	0.0012808	34.36	1	1	0	0
0.91847	0.00969	0	0.03203	0.03981	1	1	1	-0.000285898	0.00007843	-0.00000613	-0.00001059	-0.0000197	0.00000486	-0.00260999	-0.00300797	0.00926378	0.00122116	-0.0000361	0.000218992	-0.00217011	-0.00157274	0.00533712	0.00128717	31.08	1	1	0	1
0.9903	0	0	0.00572	0.00398	3	1	1	-0.000300531	0.00006824	0.00000465	-0.00004823	-0.0000299	-0.00000395	-0.00462734	0.00587546	-0.00472652	0.000169351	0.0000367	-0.000135112	0.000100562	-0.0000354	-0.00170993	0.00130556	30.04	1	1	1	1
0.95094	0	0	0	0.04906	2	1	1	-0.000301409	0.00005643	-0.00005824	-0.00005173	-0.00002063	0.00001561	-0.00510156	0.0085519	-0.0103932	-0.000589186	0.0000135	-0.00482156	-0.00109245	-0.00106145	-0.00562554	0.00130816	30.31	1	1	1	1
0.99187	0	0	0	0.00813	3	1	2	-0.000295258	0.0000595	-0.00001885	-0.00000204	-0.00002236	0.00002435	-0.00367746	0.00147938	0.00414226	0.000531351	-0.00124417	0.000638669	-0.000944882	-0.000276784	0.00788499	0.00131237	39.01	1	0	1	1
0.93514	0.00916	0	0	0.0557	2	1	2	-0.000297232	0.0000177	0.0000066	-0.00002346	-0.00002444	0.00001594	-0.00361567	0.00252878	-0.00301769	-0.00326215	-0.000253484	0.000180289	0.00244471	-0.00101144	-0.00950021	0.00131579	27.16	1	0	0	1
0.94569	0.0053	0	0	0.04901	3	1	2	-0.000287145	0.00006658	0.00000296	-0.00003393	-0.00002035	0.00003047	-0.00305365	-0.00056142	0.0048692	-0.000846309	0.000219546	0.00128508	0.00327608	0.000751204	0.00353796	0.00131927	22.01	2	1	1	1
0.93975	0.0099	0	0	0.05035	2	1	1	-0.000288483	0.00007509	0.00001062	-0.00002476	-0.00001624	0.00001821	-0.00274493	-0.000967406	0.00555518	-0.00165835	-0.0000938	0.00119246	0.00201329	0.000610371	0.00456003	0.00131994	37.01	1	0	0	1
1	0	0	0	0	2	1	1	-0.000277839	0.00003559	-0.00002485	-0.00001526	-0.00003737	0.00001468	-0.00438044	0.00536418	-0.00524073	-0.00150583	-0.000307429	0.00164799	-0.00105266	0.00121438	-0.000217101	0.00132659	29.77	1	1	0	0
0.20855	0	0	0	0.79145	3	1	1	-0.00028626	0.00008248	-0.00001683	-0.00003048	-0.00003429	0.00001557	0.00424966	-0.0261306	-0.0075797	-0.0298187	0.000513689	0.000610852	0.00111343	0.000302003	0.00609494	0.00132741	25.51	1	0	0	1
0.91066	0.00215	0.01163	0	0.07556	2	1	1	-0.000294712	0.00005178	0.00002629	-0.00003237	-0.0000377	0.00000201	-0.00260036	-0.00456259	0.0120698	0.000462716	-0.000936137	0.00374058	0.00171246	-0.000157143	0.00886914	0.00133167	28.32	1	1	0	1
0.90405	0.00818	0	0.02405	0.06372	2	1	1	-0.000296799	0.00004329	0.00001162	-0.00001822	-0.00003223	0.00001329	-0.00268603	-0.0070354	0.0134707	0.00254238	-0.0000799	-0.000683417	0.000868529	-0.000741005	0.00712524	0.00133306	34.22	1	1	0	1
0.96173	0.01833	0	0	0.01994	3	1	2	-0.000283049	0.00008019	-0.00000366	-0.00003763	-0.00002117	0.00000678	-0.00266529	-0.000117448	0.00376901	0.00200594	0.000407592	-0.00218832	0.00164397	-0.0010668	0.00354457	0.0013346	33.31	1	0	0	0
0.90413	0	0	0	0.09587	5	5	3	-0.000289575	0.00004069	-0.00000946	-0.00002321	-0.00002436	0.00001107	-0.00294072	-0.00332501	0.00728528	-0.000478938	0.0000514	0.00107872	0.00219292	-0.000290199	0.00525639	0.00133821	32.2	1	0	0	1
0.92921	0.00465	0.0127	0	0.05344	2	1	2	-0.000281999	0.00008572	-0.00000685	-0.00004879	-0.00000196	0.00002678	-0.00303522	-0.00141269	0.00354701	-0.000240115	0.00097657	0.00201686	0.000743961	-0.000493287	0.00199029	0.00134019	33.7	1	1	0	1
0.99926	0	0	0	0.00074	3	1	1	-0.000295439	0.00003752	-0.00003702	-0.00000717	-0.00002744	0.00000934	-0.00478507	0.00921297	-0.0111826	-0.00128162	-0.000356397	-0.00249354	0.00112382	-0.00126328	0.00169984	0.00134952	24.91	2	0	1	1
0.63211	0.20653	0.16136	0	0	5	5	1	-0.000272555	0.00013054	-0.00000667	-0.00003152	-0.00002513	0.000017	0.0118259	-0.0151909	-0.010012	0.0243148	0.000870094	0.00168765	0.000628814	-0.000963179	0.00152141	0.00135025	31.86	1	0	1	1
0.96758	0	0.0143	0	0.01812	3	1	1	-0.000301399	0.00008342	0.00000197	-0.00003577	-0.00002583	0.00001553	-0.00422433	0.00398204	-0.00445855	0.000163161	-0.00238597	0.00178164	-0.00228304	-0.000481867	0.00107948	0.00135684	26.82	1	0	0	1
0.60706	0.21463	0.16382	0.01449	0	3	1	1	-0.000284566	0.00011855	0.00001624	-0.00001972	-0.00001976	0.00002703	0.0108421	-0.0126057	-0.00882236	0.0248258	-0.000357615	-0.000491839	-0.000353925	0.000804933	0.0019298	0.00135976	31.41	1	1	0	1
0.95365	0	0	0	0.04635	1	1	1	-0.000279896	0.00003585	-0.00006782	-0.00005368	-0.00001619	0.00002107	-0.00473385	0.00977104	-0.0106158	-0.00342377	0.00017345	-0.000888951	-0.00096103	-0.00136505	-0.00243267	0.00136022	28.64	1	1	0	1
0.96211	0	0	0.01274	0.02515	3	1	1	-0.000276866	0.00006716	0.00000032	-0.00002083	-0.0000186	0.00001253	-0.00299134	-0.00102076	0.0051915	-0.00268754	-0.000528218	0.00428223	-0.000908225	-0.0012994	0.00463364	0.00136211	21.28	2	0	1	0
0.97435	0	0.00649	0	0.01916	3	1	2	-0.00029638	0.00005197	0.00001288	-0.00002232	-0.00001778	0.00001803	-0.0032745	-0.00234073	0.0099579	0.00322361	-0.000706668	-0.00145323	-0.000313836	-0.000821576	0.00653559	0.0013716	31.44	1	0	0	0
0.87929	0.01518	0	0.03241	0.07312	3	1	1	-0.000291298	0.00008911	0.00001127	-0.00002127	-0.00002153	0.00001676	-0.00172793	-0.00703426	0.0168208	0.000114835	-0.00143653	0.000576472	-0.00108932	-0.000809912	0.00564893	0.00137239	28.68	1	0	1	1
0.9391	0	0	0	0.0609	3	1	.	-0.000292881	0.00006656	-0.00000688	-0.00004443	-0.00001886	0.00001057	-0.00331573	0.000367871	0.00347606	-0.00174867	-0.000777167	0.00023862	-0.00201499	-0.000462226	0.00415105	0.00137386	36.52	1	1	0	1
0.97869	0	0	0	0.02131	2	1	1	-0.000296987	0.00004672	0.0000125	-0.00001881	-0.00002283	0.00001875	-0.00407372	0.00221439	-0.00134544	-0.00261087	0.0000716	0.00118341	0.000790382	0.000600698	0.000416455	0.00137423	35.45	1	0	0	0
0.97278	0	0	0	0.02722	3	1	2	-0.000286801	0.00003409	-0.00000571	-0.00004643	-0.0000171	0.00001056	-0.0043594	0.00677639	-0.00917528	-0.00413833	0.00040246	0.00203615	0.00429474	0.00136119	-0.000620376	0.00137927	28.03	1	0	0	1
0.87526	0.0171	0	0.00605	0.10159	3	1	1	-0.000293427	0.00005601	0.0000138	-0.00004187	-0.0000229	0.00001796	-0.00147725	-0.00664892	0.015818	0.00133349	-0.000229369	0.000248191	-0.000735263	-0.00169161	0.0093203	0.001389	34.7	1	1	1	0
0.21029	0.74695	0.02271	0	0.02005	2	1	1	-0.000266175	0.00018582	0.0000062	-0.00003193	-0.0000351	0.00004154	0.0372548	0.00725194	0.00136428	-0.00353071	0.00257269	0.0000494	-0.00074979	0.00148888	-0.0035811	0.00139342	31.36	2	1	0	0
0.94171	0.00479	0	0	0.0535	3	1	1	-0.000293803	0.00004873	0.00000451	-0.0000218	-0.00003708	-0.0000047	-0.00379031	0.00399462	-0.00383069	-0.00172261	-0.000578541	-0.00295857	0.000171426	-0.00283602	-0.00463498	0.00139707	30.87	1	0	1	1
0.99121	0.00025	0	0.0069	0.00164	2	1	1	-0.000288068	0.00004344	-0.00006259	-0.00005277	-0.00002539	0.00000481	-0.00436161	0.00554717	-0.00761073	-0.00269621	0.00137533	0.00132829	0.000782677	0.000841325	0.0013102	0.00140275	29.64	1	0	0	0
0.8821	0.00915	0	0.00711	0.10164	3	1	2	-0.000290768	0.0000675	0.00000425	-0.0000279	-0.00001568	0.00002441	-0.00226623	-0.00802196	0.0167263	-0.000012	0.00133072	-0.00177343	-0.00145078	0.00130323	0.00828946	0.00140452	40.54	1	0	0	0
0.90171	0.00792	0.00876	0.02024	0.06137	2	1	1	-0.000295841	0.00006147	0.00000502	-0.00000339	-0.00002856	0.00001301	-0.00175652	-0.00741898	0.0170481	0.000704604	-0.00140023	0.000264814	-0.00129818	-0.000630908	0.00694554	0.00140787	25.59	1	1	0	1
0.99582	0	0	0	0.00418	3	1	1	-0.000296969	0.00004608	-0.00002518	-0.00002338	-0.00002686	0.00000201	-0.0044166	0.00694162	-0.00700037	-0.00161462	0.00181276	0.00109537	0.00180449	0.00151348	-0.003003	0.00141164	33.56	1	1	0	1
0.94346	0	0	0	0.05654	3	1	2	-0.000286555	0.00004814	-0.00000528	-0.00001581	-0.00000885	0.000026	-0.0033375	-0.000950149	0.00464481	-0.00138509	0.00142591	0.00188458	-0.000203919	0.000919328	0.00240666	0.00143392	26.04	1	0	0	1
0.89242	0.098	0.00958	0	0	3	1	2	-0.000296752	0.00004888	0.00000033	-0.00002275	-0.00002972	0.00001271	0.00200333	0.00599045	-0.00442595	0.000340006	0.000643007	0.00143886	-0.00137045	-0.005229	0.00274464	0.00143491	.	1	1	1	1
0.99527	0	0	0	0.00473	3	1	1	-0.000290364	0.00008696	-0.00002057	-0.00003699	-0.00000999	0.00003294	-0.00429313	0.00700869	-0.00748056	-0.00197177	0.00205863	-0.0025518	-0.000922783	-0.00118686	-0.0009272	0.00145276	28.33	1	0	0	1
1	0	0	0	0	3	1	2	-0.000298904	0.00002681	-0.00001938	-0.00001555	-0.00002704	0.0000048	-0.00482916	0.00873238	-0.0083061	-0.00133592	0.000894486	-0.00160182	-0.001145	-0.00030218	0.000253626	0.00145526	32.55	1	1	1	1
0.90794	0.01372	0	0.01647	0.06187	2	1	1	-0.000296904	0.00008531	0.00000414	-0.00002422	-0.00000993	0.00002901	-0.00207653	-0.00339761	0.0093757	-0.000919562	0.000267627	0.00188073	-0.000921977	0.000517314	-0.000420473	0.00146899	31.01	1	1	0	1
0.88919	0.00262	0	0.01294	0.09525	3	1	1	-0.000294946	0.00008566	-0.0000123	-0.00002141	-0.00002871	0.00001049	-0.00212943	-0.00782908	0.0167875	0.000934044	-0.000855377	0.00187193	-0.00145255	-0.00158792	0.00966067	0.00147261	42.96	1	0	1	1
0.88005	0.11515	0	0	0.0048	1	1	1	-0.000287084	0.00006833	-0.00000089	-0.00002364	-0.00002723	0.00000809	0.00254058	0.00632996	-0.00318886	-0.00151479	0.000808791	-0.000496441	0.000546746	0.00235112	-0.00216424	0.00147271	36.67	1	0	0	1
0.90435	0.02134	0	0.03085	0.04346	3	1	2	-0.000281658	0.00011398	0.00000005	-0.00002324	-0.00001436	0.00002229	-0.00175158	-0.00694776	0.0152872	0.00223737	0.000260674	-0.00150484	-0.000751061	-0.000833461	0.0061325	0.00147313	28.7	1	0	0	1
0.99583	0	0	0.00065	0.00352	2	1	1	-0.000295225	0.00004973	-0.00001276	-0.00005964	-0.00000458	0.00003431	-0.00400503	0.00362022	-0.00551226	-0.0043718	-0.000312165	0.00230133	0.00147593	-0.000890058	-0.0049479	0.00147457	32.71	1	1	0	1
0.87132	0.01438	0	0.02879	0.08551	2	1	3	-0.000291978	0.00005606	-0.0000016	-0.00002616	-0.00002479	0.00000106	-0.00178495	-0.00556744	0.0133012	-0.000698625	0.00211372	0.00107963	-0.000587199	-0.00139523	0.00022659	0.00148162	28.32	1	0	0	1
0.99186	0.0055	0.00264	0	0	2	1	1	-0.000289378	0.0000487	0.00000996	-0.00001388	-0.00002504	0.00000854	-0.0023559	0.000922056	0.00420895	0.00291017	-0.000148488	-0.00117039	0.00106097	-0.0017473	0.00324726	0.00148356	29.86	1	1	0	1
0.86899	0.01369	0	0.01211	0.10521	3	1	1	-0.000296728	0.00005186	0.00001407	-0.00003139	-0.00002963	0.00001422	-0.00188624	-0.00561394	0.0139078	0.0000402	-0.000774233	0.0000453	0.000851627	0.00331468	0.0056612	0.00150158	29.55	1	0	1	1
0.95735	0.0092	0	0	0.03345	3	1	1	-0.000294284	0.00004649	-0.00002474	-0.00002795	-0.00003451	0.00001986	-0.00313675	-0.000159888	0.00440373	-0.000981728	0.000665936	-0.00222523	0.00441208	-0.000669869	0.00334591	0.00150368	26.75	1	1	0	1
0.916	0.00553	0	0.01127	0.0672	2	1	2	-0.000277335	0.00007143	-0.00000043	-0.00003894	-0.00001705	0.00003265	-0.00222434	-0.00649227	0.015725	0.00134977	-0.00124274	0.00052778	-0.00193691	-0.000950007	0.00773581	0.00151809	31.55	1	0	0	1
0.84532	0.00703	0.12883	0.00688	0.01194	1	1	2	-0.000297013	0.00005341	0.00000941	-0.00002863	-0.00001973	0.00001572	-0.000648747	-0.0151664	0.00174827	0.0148588	-0.000775814	0.00198727	-0.00107928	-0.000607084	0.00527337	0.00152538	23.87	2	0	1	0
0.92404	0.00009	0	0.02546	0.05041	1	1	1	-0.000292094	0.0000822	0.00001684	-0.00001663	-0.00001607	0.000031	-0.00225035	-0.00794124	0.0174604	0.00180478	-0.00089333	0.00106052	-0.00227346	0.0013239	0.00837299	0.00153059	26.89	1	1	0	1
0.68402	0.16231	0.15105	0.00262	0	2	1	1	-0.000283422	0.0001214	-0.00000917	-0.00002114	-0.00002517	0.00001477	0.00838238	-0.0133585	-0.00743682	0.0232099	-0.00178294	0.00125766	0.000717718	-0.00219144	0.000625336	0.0015331	29.71	1	1	0	0
0.94677	0	0	0.00798	0.04525	2	1	2	-0.000305549	0.00004369	-0.00001808	-0.00005193	-0.00002182	0.00003006	-0.00368863	0.000795433	0.0019057	-0.0027326	-0.00213737	0.000991464	0.00000749	-0.00190633	0.000791187	0.0015344	25.43	1	0	0	0
0.91275	0.00164	0	0.02782	0.05779	3	1	2	-0.00028845	0.00008493	0.00001599	-0.00002673	-0.00003037	0.00000826	-0.00209938	-0.00691862	0.0166173	-0.000619071	0.00234825	-5.26E-08	-0.00181695	0.000491762	0.00831619	0.00153932	33	1	1	1	1
0.96049	0	0.00165	0.00918	0.02868	3	1	1	-0.000282654	0.00007546	-0.00001222	-0.00006066	-0.00001729	0.00002124	-0.00352882	-0.0000737	0.00223566	-0.0013649	-0.000218907	0.000368129	-0.000346639	-0.00140532	0.0043982	0.00154425	31.87	1	1	0	0
0.98748	0	0.01252	0	0	2	1	2	-0.000288017	0.00005464	-0.0000028	-0.00002166	-0.00002576	-0.00000068	-0.0046419	0.00643153	-0.00658789	0.000421568	-0.00194208	-0.0025734	0.000367813	0.000714593	-0.000211969	0.00154978	26.07	1	0	1	1
0.94723	0.02321	0	0.0122	0.01736	3	1	2	-0.000284657	0.0000826	-0.00002236	-0.00001367	-0.0000171	0.00002335	-0.00239053	0.00420754	-0.0032412	-0.0023012	-0.0000171	0.000450517	0.00051651	-0.000126227	-0.00223625	0.00155496	42.04	1	1	1	1
1	0	0	0	0	2	1	1	-0.000292065	0.00006337	-0.00003352	-0.00003395	-0.0000293	0.00001225	-0.00423133	0.00456539	-0.00301757	-0.000468779	0.0003021	0.000236815	-0.000107484	0.000856294	0.000978128	0.00155574	25.67	1	0	0	0
0.95643	0	0.00038	0.00781	0.03538	3	1	1	-0.000284621	0.00005259	-0.00000256	-0.00005535	-0.0000143	0.00002481	-0.00333459	-0.000462124	0.00361533	0.00142422	-0.00122193	-0.00254847	0.000641445	-0.00077783	0.0047135	0.00156608	38.83	1	1	0	0
0.53034	0.20643	0.24667	0	0.01656	2	1	2	-0.000275181	0.00012484	0.00001471	-0.00002708	-0.0000353	0.00000955	0.0109575	-0.021897	-0.0146391	0.0301416	0.00222793	0.0000216	0.000545315	0.00217547	-0.000724199	0.00157954	30.57	1	1	0	1
0.91374	0.00011	0	0.0214	0.06475	3	1	1	-0.000287694	0.00006969	-0.00000338	-0.00003517	-0.00001809	0.00003151	-0.00243281	-0.0058717	0.0144691	0.000944718	0.000429697	-0.00195079	-0.00123501	0.000796603	0.00961359	0.00158133	29.81	1	1	0	1
0	0.09784	0.00111	0.00975	0.8913	3	1	1	-0.000271854	0.000116	0.00000236	-0.00004038	-0.00003123	0.00000882	0.0133758	-0.0358082	-0.0153751	-0.0466493	0.0017858	-0.00311687	-0.00315852	-0.000288997	0.00768475	0.00158194	28.42	1	1	0	0
1	0	0	0	0	4	2	2	-0.000288788	0.00005952	-0.0000574	-0.0000375	-0.00003471	0.00000391	-0.00449307	0.00877558	-0.00839944	-0.00181733	-0.0000697	-0.00143152	0.00047805	-0.000604828	-0.00127023	0.00158351	33.39	1	1	0	1
0.99721	0	0	0	0.00279	1	1	1	-0.000299284	0.00002758	0.00000512	-0.00004832	-0.00001629	0.00001571	-0.00458988	0.0066212	-0.00725311	-0.0021084	-0.00032707	-0.0019213	-0.000135195	0.00232142	-0.000976457	0.00158592	27.56	1	0	0	1
0.93389	0.00927	0.00445	0	0.05239	3	1	1	-0.000291886	0.00006162	0.00000805	-0.00002219	-0.00004392	0.00000778	-0.00301375	-0.00131229	0.0055893	-0.000245161	0.000592238	-0.00134714	-0.000948818	0.000547142	0.00349281	0.00158703	31.91	1	1	1	0
0.23016	0.75841	0.0032	0.00823	0	3	1	.	-0.000268552	0.00020188	0.00001182	-0.00003663	-0.00002352	0.00002918	0.0398541	0.0107674	0.00217889	-0.0047075	0.00346013	0.000156412	0.000505183	-0.0031106	-0.00030681	0.00160364	26	2	0	0	0
0.06378	0	0.0045	0	0.93172	3	1	2	-0.000278519	0.00010486	-0.00001316	-0.00002921	-0.00002549	0.0000216	0.00662392	-0.0336679	-0.0112676	-0.0397107	0.00180999	-0.00266478	-0.00193512	-0.00120734	0.00604922	0.00161737	35.59	1	1	1	1
0.99817	0.00183	0	0	0	3	1	2	-0.00029733	0.00005792	0.00001293	-0.00001924	-0.00003359	0.00000514	-0.00413646	0.00403503	-0.0035013	-0.00104222	-0.000774012	0.000875588	0.0000413	-0.00123874	0.00148727	0.00162619	29.97	1	1	1	1
0.86674	0	0	0.02395	0.10931	1	1	1	-0.000288985	0.00005649	-0.00001581	-0.00003624	-0.00000938	0.00003134	-0.00175008	-0.00822173	0.0158235	-0.00017651	0.000757842	-0.00150171	-0.0000588	-0.00184832	0.00833409	0.00162762	27.43	1	1	0	0
0.98396	0	0.00554	0	0.0105	2	1	1	-0.000296921	0.00004721	-0.00000176	-0.00003975	-0.00002271	0.00001304	-0.00402882	0.00284068	-0.00126554	0.000565979	0.000763275	0.000647476	-0.00051001	0.000413029	0.00130783	0.00163648	31.13	1	1	0	1
0.97168	0	0	0.00456	0.02376	1	1	1	-0.000287484	0.00002687	0.00001016	-0.00003657	-0.0000148	0.00001666	-0.00350464	-0.00146399	0.00570522	0.000979359	-0.00122309	0.0010373	-0.00291345	0.00163743	0.00135743	0.00163942	26.18	1	1	0	0
0.00325	0.99638	0	0.00037	0	3	1	1	-0.000267918	0.00020794	0.00001994	-0.00002327	-0.00002829	0.00004187	0.0512011	0.0145244	0.00419592	-0.0029998	0.00845803	0.000349167	-0.000274212	-0.00166611	-0.000900903	0.00165581	.	1	1	1	0
0.92219	0.00743	0	0.01351	0.05687	3	1	2	-0.000295734	0.00010768	0.00002237	-0.00002606	-0.00001871	0.00002127	-0.00215805	-0.00679038	0.0165799	0.000420067	0.0013478	0.00116147	0.0000376	-0.00122428	0.0067685	0.00165697	30.56	1	0	1	1
0.99579	0	0	0.00421	0	2	1	3	-0.000290134	0.00006276	-0.00001002	-0.00002741	-0.00002737	0.00001342	-0.00425957	0.00484219	-0.00439927	-0.000724272	-0.000243322	0.00266511	-0.00144635	0.000447156	-0.00158182	0.00165769	40	2	0	0	0
0.60667	0.22362	0.1579	0.01181	0	1	1	1	-0.000278256	0.00013538	-0.00000626	-0.0000322	-0.00002574	0.00001027	0.0124469	-0.0137573	-0.00817616	0.0226912	0.00345545	0.00260158	0.000634448	-0.0027726	0.000627705	0.00166277	22.36	1	1	0	1
0.94629	0.00668	0	0	0.04703	3	1	2	-0.000292846	0.00005315	-0.00002242	-0.00003292	-0.00001311	0.00002028	-0.00328771	0.000956473	0.000102064	-0.0030004	0.00123886	0.000616877	0.000819981	0.00137745	-0.00264661	0.00167787	28.98	2	0	0	1
0.97797	0	0	0	0.02203	1	1	1	-0.000299792	0.00004664	0.00000147	0.00000113	-0.00003801	0.00001031	-0.00469334	0.00685158	-0.00718461	-0.000122418	-0.0000128	-0.000758937	0.000270123	0.000874057	-0.00154293	0.00168857	28.53	1	1	0	1
0.99622	0.00378	0	0	0	1	1	1	-0.000290035	0.00004963	-0.00003732	-0.00007263	-0.00002579	0.00000945	-0.00445417	0.00708812	-0.00752591	-0.000556291	-0.000403232	0.000386808	-0.000478805	0.0000603	-0.000685495	0.00169495	26.36	1	1	0	0
0.9087	0.01599	0	0	0.07531	3	1	2	-0.000283792	0.000067	0.00000934	-0.00000975	-0.0000277	0.00001801	-0.00213943	-0.00354448	0.0103458	-0.00123725	0.000178673	0.000250233	0.000076	0.000933052	0.0063162	0.00169853	47.6	1	1	1	1
0.04653	0.94971	0.00102	0.00274	0	3	1	2	-0.000265524	0.00024624	0.00001176	-0.00002918	-0.00002219	0.00003344	0.0499084	0.0127677	0.00411226	-0.00400308	0.00565745	0.00118026	-0.000409983	-0.00393413	-0.00136135	0.00170116	33.38	2	0	1	1
0.93595	0.01829	0	0.01422	0.03154	2	1	1	-0.000290504	0.00010449	0.00001867	-0.0000189	-0.0000193	0.00001604	-0.000954968	-0.00665533	0.0152192	0.000719943	0.000908291	-0.000374455	0.00153045	-0.000563446	0.00782919	0.00170147	38.81	1	0	1	0
0.97451	0.00138	0.01069	0	0.01342	2	1	1	-0.000300512	0.00002526	-0.00002184	-0.00003081	-0.00002474	0.00001361	-0.00413061	0.00783669	-0.00803251	0.0000686	-0.000982574	-0.00542586	0.00101386	-0.000271306	-0.000145132	0.00170273	32.85	1	1	0	0
0.9969	0	0	0	0.0031	3	1	2	-0.000285033	0.0000715	-0.00000034	-0.00002348	0.00000349	0.00002341	-0.00421227	0.00587254	-0.0055947	-0.00116874	-0.0000147	-0.0000674	0.000518207	-0.0000336	0.0000807	0.00170461	33.81	1	0	0	0
0.97476	0	0	0	0.02524	3	1	2	-0.000282689	0.00003878	0.000014	-0.00001978	-0.00001314	0.00002365	-0.00422076	0.00567564	-0.00639779	-0.00359178	-0.000334653	-0.00032235	-0.00000561	-0.000287345	-0.00169437	0.00171009	32.95	1	1	0	0
0.97018	0	0.00862	0.00098	0.02022	2	1	1	-0.000298171	0.0000876	-0.00000547	-0.00003256	-0.00002847	0.00000849	-0.00340604	-0.00164597	0.00562711	0.000430908	-0.000923351	0.00157701	0.000522169	0.00141304	0.00608345	0.00171367	38.95	1	1	0	1
0.77838	0.06604	0.15558	0	0	3	1	2	-0.000283522	0.00008627	0.00000962	-0.00004212	-0.00004136	-0.00001172	0.00277072	-0.0116941	-0.00530461	0.0219096	-0.00214551	0.000347636	0.00108773	-0.00156937	0.000804837	0.0017148	38.25	1	1	1	1
0.91267	0	0	0.03591	0.05142	3	1	1	-0.000292075	0.00006913	0.00000519	-0.00002206	-0.00002586	0.00002381	-0.00245239	-0.00623646	0.013562	0.00347354	-0.00129179	-0.00182676	-0.000680218	0.000759786	0.0051561	0.00171757	32	1	1	1	0
0.867	0.01193	0	0.00302	0.11805	3	1	1	-0.000287719	0.0000702	0.00002211	-0.00002795	-0.00002616	0.00000524	-0.00218429	-0.00595231	0.0145029	0.000661331	0.00371424	0.000122302	-0.00100704	-0.000634584	0.00570296	0.0017239	28.57	1	1	0	1
0.92931	0	0.00905	0	0.06164	1	1	1	-0.000295049	0.00003924	-0.0000209	-0.00005718	-0.00002568	0.00001031	-0.00442656	0.00535406	-0.00570848	0.000445989	-0.000944156	0.000398209	0.00018812	0.000408482	-0.00163979	0.00172619	27.77	1	0	0	0
0.98745	0	0	0.01255	0	3	1	1	-0.000291293	0.00006871	0.00000219	-0.00000863	-0.00003752	-0.00000949	-0.00448084	0.00719211	-0.00753203	-0.0000596	0.0000553	-0.00281579	-0.00229688	0.000648687	0.000434526	0.00172842	31.76	1	1	0	0
0.98813	0	0	0	0.01187	3	1	1	-0.000284071	0.00004178	-0.00001161	-0.00003737	-0.00002358	0.00000891	-0.00443472	0.00465716	-0.00568071	-0.00162295	-0.00109318	-0.000216621	0.000608263	0.000705746	-0.00080287	0.00174207	33.8	1	1	1	1
0.90643	0.00946	0.01331	0	0.0708	2	1	1	-0.000281502	0.00007696	0.00001663	-0.00002173	-0.00001926	0.00002291	-0.0023715	-0.00444051	0.0125974	0.00178477	-0.000276825	0.000729564	-0.00244126	-0.0000806	0.00572693	0.0017471	34.53	1	0	1	1
0.91071	0.01517	0.00229	0	0.07183	2	1	.	-0.000285734	0.00005145	0.00001625	-0.00001959	-0.00002613	0.00002173	-0.00249445	-0.0066456	0.0149663	0.000602131	-0.000167889	-0.00121778	0.000953601	0.000770091	0.00566375	0.00175702	27.47	1	0	0	0
0.99534	0	0	0	0.00466	3	1	2	-0.000271985	0.00006063	0.00000832	-0.00001026	-0.00002289	0.00002576	-0.00422545	0.00597268	-0.00735568	-0.00359786	0.0023292	0.00051559	-0.00102224	-0.0000899	-0.000553858	0.00175937	30.23	1	0	0	1
0.96847	0	0	0	0.03153	3	1	1	-0.000286139	0.00007636	-0.00001834	-0.00002815	-0.00003487	0.00001109	-0.00405646	0.00485589	-0.00686636	-0.00375543	-0.00171088	0.000576306	-0.0000853	0.00190163	-0.00200203	0.00177352	37.13	1	0	.	.
0.95862	0	0	0	0.04138	3	1	1	-0.000306207	0.00003671	-0.00002168	-0.00000504	-0.00001962	0.00001972	-0.00423479	0.00693018	-0.00702172	-0.00350458	0.00226659	-0.000813261	0.00401113	0.000374597	-0.00199248	0.00178329	24.82	1	1	0	0
0.54129	0.30925	0.14946	0	0	5	5	2	-0.000268005	0.00009574	-0.0000128	-0.00004632	-0.00003082	0.0000192	0.0159842	-0.00921985	-0.00700264	0.0225039	-0.0000384	-0.000719907	-0.00121078	-0.00107631	0.00206524	0.00178938	24.83	1	0	1	1
0.98524	0	0	0	0.01476	2	1	2	-0.000299125	-0.00000038	-0.00004827	-0.00006772	-0.00001886	0.00001845	-0.00444518	0.0063901	-0.00854622	-0.00229735	-0.000825365	-0.00243566	0.00100869	-0.000650221	-0.00288808	0.00179305	23.81	1	1	0	1
0.93624	0.01522	0	0.01015	0.03839	2	1	1	-0.000287029	0.00008925	-0.00000243	-0.00000425	-0.00001925	0.00001752	-0.00237183	-0.00187778	0.009347	0.000109342	-0.00112227	-0.000507648	0.000425624	0.00231374	0.00566088	0.00180873	41.39	1	1	0	1
0.9946	0	0	0	0.0054	2	1	1	-0.000286751	0.00004134	-0.00001521	-0.00001727	-0.00002262	-0.00001046	-0.00403329	0.00537709	-0.00500342	0.000104373	0.000676716	-0.00146923	0.00135706	0.000455929	-0.0027087	0.00180949	30.63	1	1	1	1
0.99984	0.00016	0	0	0	3	1	1	-0.000295913	0.00004982	0.00000252	-0.0000281	-0.00001277	0.00001883	-0.00416114	0.00546154	-0.00526083	0.00181979	0.000786964	0.00181876	-0.00325444	-0.00052414	0.0010836	0.00181407	26.53	2	1	0	0
0.18246	0.81122	0	0.00632	0	3	1	1	-0.000273342	0.0001997	0.00000381	-0.00001753	-0.00003506	0.00002722	0.0414186	0.0122904	0.00272187	-0.00358993	0.00443976	0.000606996	-0.000168245	0.00144376	0.00000122	0.00181982	30.06	1	1	0	0
0.05367	0.93697	0	0.00936	0	1	1	1	-0.000270062	0.00023503	0.00001178	-0.00003903	-0.00002269	0.00003797	0.0483077	0.0128788	0.00360736	-0.0039049	0.0119294	0.00030844	-0.000845933	-0.00347548	0.000420804	0.00182157	33.58	1	1	0	1
0.93508	0	0.00603	0	0.05889	3	1	1	-0.000297176	0.00005274	0.00000079	-0.00002973	-0.00002121	0.00001383	-0.00311866	0.000356935	0.00275862	0.00057084	-0.00231525	-0.00111953	0.000822389	-0.000202704	0.00259485	0.00182428	35.86	1	1	0	0
0.98916	0.00824	0	0	0.0026	2	1	1	-0.000302358	0.00002419	0.00001359	-0.00003486	-0.00003075	0.00000943	-0.00399691	0.00520633	-0.00428368	-0.00247674	-0.00474896	0.00303833	0.00154015	0.00116387	-0.00212766	0.00183778	29.75	1	1	0	0
0.98957	0	0.01043	0	0	2	1	1	-0.000290473	0.00001445	-0.00005588	-0.00005457	-0.00002229	0.0000108	-0.00461244	0.00847999	-0.00995375	-0.000531187	-0.000393478	0.000129482	-0.000783829	-0.00102115	-0.00167173	0.00183787	27.56	1	1	0	0
0.98615	0	0	0	0.01385	2	1	1	-0.000294062	0.00007299	0.00000258	-0.00003363	-0.0000119	0.00001343	-0.00363222	0.00124984	0.00165146	-0.000788811	-0.00123363	-0.000215953	-0.000428806	-0.00117969	0.00389679	0.00183833	41.71	1	0	0	0
0.99184	0	0	0.00816	0	3	1	1	-0.00029841	0.00004154	-0.00002476	-0.00001111	-0.00003613	-0.0000089	-0.00447783	0.0070254	-0.00641548	-0.000736171	0.000391236	-0.00169305	-0.00172296	-0.00117965	-0.00316336	0.00183955	26.86	1	1	1	1
0.94688	0.02013	0	0	0.03299	3	1	1	-0.00028448	0.00002961	-0.00002703	-0.00003431	-0.00002469	-0.00000778	-0.00338711	0.00137927	0.000282004	-0.000578001	-0.000211062	0.000603015	0.000862169	-0.00113522	0.00267553	0.00185239	30.39	1	0	0	0
0.92906	0.00985	0	0.01791	0.04318	2	1	1	-0.000290159	0.00006008	-0.00001579	-0.00002822	-0.00001068	0.00002032	-0.00248807	-0.00446423	0.00951323	0.0000364	-0.00000344	0.000123303	-0.00188269	0.00122143	0.00489193	0.00185454	29.87	1	1	1	1
0.94861	0	0	0.01609	0.0353	2	1	1	-0.000284314	-0.00000767	0.00001461	-0.00001755	-0.00002717	0.0000125	-0.00407605	0.00408667	-0.00498766	-0.00329768	0.0000401	-0.000726782	-0.0010125	-0.00125865	-0.00117679	0.00186435	26.01	1	1	0	0
0.98497	0	0.00496	0	0.01007	2	1	1	-0.000285529	0.00004049	-0.00001274	-0.00003019	-0.00002943	0.00001867	-0.00440663	0.00621152	-0.00664205	-0.00125943	0.000864128	-0.000331019	0.00150101	-0.000681425	0.00332903	0.00186633	29.6	2	1	0	0
0.94356	0.00621	0	0	0.05023	2	1	1	-0.000289688	0.00008338	0.00000278	-0.00001211	-0.00002426	0.00001619	-0.00300277	-0.00200803	0.00661923	-0.000761658	0.000336551	0.00207723	0.00156406	-0.000594163	0.00492444	0.00186645	23.35	1	1	1	1
0.95484	0	0	0	0.04516	3	1	1	-0.000286145	-0.00000686	-0.00004384	-0.00006354	-0.00002737	0.00002064	-0.00443606	0.00963126	-0.0102627	-0.0026937	0.000473628	-0.0026981	-0.000978861	0.000193573	-0.000597174	0.00187116	29.47	1	0	1	1
0.98583	0.01417	0	0	0	3	1	2	-0.000299461	0.00006468	-0.00000005	-0.00003419	-0.0000059	0.00002373	-0.00420375	0.00721122	-0.00762973	-0.00262124	-0.000217597	-0.000751141	0.00242886	-0.00100689	-0.00135572	0.00187491	28.67	1	1	1	1
0.92574	0.00162	0	0.00016	0.07248	3	1	1	-0.000300722	0.00006299	-0.00000547	-0.00003375	-0.00002591	0.00001691	-0.00310386	-0.00115406	0.00522393	0.00104509	-0.0000882	0.000761421	-0.000177423	0.00131211	-0.000485449	0.00188889	34.97	1	1	0	1
0.97619	0	0	0	0.02381	3	1	2	-0.000293034	0.000036	0.0000008	-0.00001024	-0.00001994	0.00000394	-0.00395815	0.00214901	-0.00082993	-0.0012109	0.000292626	0.00121167	0.000329587	-0.000331419	0.00119856	0.00189333	25.24	2	1	1	1
0.73088	0	0	0	0.26912	3	1	.	-0.000286795	0.00008365	0.00001088	-0.00003163	-0.00002853	0.00002311	-0.00129434	-0.0129382	0.0199831	-0.00391709	0.000892051	-0.000852762	-0.000861239	-0.000338709	0.0077478	0.00189616	30.62	1	0	1	1
0.00353	0	0	0.99647	0	3	1	2	-0.000265576	0.00015186	0.00000678	-0.0000138	-0.00004313	0.00000995	0.0156515	-0.0894159	-0.0557632	-0.0984848	0.00370874	-0.00576362	-0.00189652	-0.0016562	0.00985702	0.00189686	29.2	1	0	1	0
0.98615	0	0	0	0.01385	2	1	1	-0.000300655	0.00003984	-0.00003961	-0.00001623	-0.00001138	0.00003793	-0.00473936	0.0075623	-0.0106279	-0.00271025	0.00119407	-0.00282784	0.00151597	-0.000834724	-0.00162911	0.00190115	30.67	1	0	0	0
0.92125	0.02342	0.00566	0	0.04967	2	1	2	-0.000287857	0.00006984	0.0000125	-0.00001985	-0.00002205	0.00001973	-0.00135587	-0.000268948	0.00517336	0.000458587	0.00183282	-0.000564439	-0.0000704	0.000564126	0.00332061	0.00190595	26.91	1	1	0	1
0.95353	0.00075	0	0	0.04572	3	1	2	-0.000295324	0.00007041	-0.0000222	-0.00003629	-0.00001321	0.00002131	-0.00354968	0.00123025	-0.00290336	-0.00231534	-0.000756324	-0.000430653	0.00132966	0.000601958	-0.000497027	0.00191445	26.13	2	0	0	0
1	0	0	0	0	2	1	1	-0.000280613	0.00003005	-0.00000501	-0.00001083	-0.00002758	0.0000152	-0.00454795	0.00646176	-0.00527524	-0.000523153	0.00123748	0.00266311	0.000191802	-0.0000973	0.0020641	0.00191454	32.9	1	1	1	1
0.93936	0.00008	0	0	0.06056	3	1	2	-0.000293509	0.00003016	-0.00000937	-0.00001524	-0.0000278	0.0000251	-0.00372605	0.000762985	0.00427916	0.000970102	0.000686421	-0.00141564	0.00164764	0.000456234	0.00139261	0.00191525	30.56	1	1	0	0
0.96269	0	0	0.00172	0.03559	2	1	1	-0.000300996	0.00005702	-0.00001376	-0.0000514	-0.00001665	0.00003038	-0.00362631	-0.00120973	0.00587596	-0.0006203	-0.000219541	0.0000192	0.00214288	0.000153015	0.00403294	0.00196437	37.07	1	1	1	1
0.98937	0.0044	0.00623	0	0	4	2	2	-0.000294921	0.00003083	-0.00004109	-0.00003247	-0.00003446	0.00000529	-0.0044241	0.00822316	-0.00865597	-0.00110793	-0.000443541	-0.00164708	0.00146138	-0.00144192	-0.00115943	0.00197048	41.24	1	1	1	1
0.95572	0	0.00502	0.01399	0.02527	2	1	2	-0.000289082	0.00006025	0.00001695	-0.00001614	-0.00002462	0.00001535	-0.00320645	-0.00215332	0.00662643	-0.000227893	0.00121719	-0.00255213	-0.00023855	0.00125021	0.00702281	0.00197473	33.48	1	1	1	1
0.98823	0	0	0	0.01177	2	1	1	-0.000284378	0.00004212	-0.00005115	-0.00004355	-0.00001981	0.00001111	-0.00451586	0.00748526	-0.00956365	-0.000884357	0.000312122	-0.000806093	-0.00188297	-0.000397939	-0.00312689	0.00199742	35.67	1	1	0	1
0.98033	0	0	0	0.01967	3	1	1	-0.000293428	0.00006389	-0.00004781	-0.0000433	-0.0000264	0.0000122	-0.00467367	0.00729408	-0.00751384	-0.000290222	-0.000078	-0.0003816	0.000932269	-0.00101496	-0.00268844	0.00200002	38.39	1	1	1	1
0.93614	0	0.00316	0.01531	0.04539	3	1	1	-0.000292257	0.00010054	0.00000734	-0.00001584	-0.00001762	0.0000319	-0.00254366	-0.00632605	0.0152554	0.00050368	0.000919124	-0.000623005	0.000441932	-0.0007869	0.00862694	0.00200712	31.67	1	0	0	1
0.97564	0	0	0	0.02436	2	1	2	-0.000297125	0.000066	-0.00000497	-0.00001287	-0.00002522	0.00000752	-0.00434042	0.00632994	-0.00579979	-0.00164172	0.00132043	-0.00115807	-0.000274847	-0.000797954	-0.00153191	0.00201947	33.54	1	1	0	1
0.89068	0	0	0.01751	0.09181	2	1	.	-0.000300723	0.00007338	0.00001626	-0.00000463	-0.00002429	0.00001075	-0.0022646	-0.00745848	0.015681	0.000248376	-0.00111341	-0.000321587	-0.00215894	0.00148753	0.00681959	0.00202328	28.13	1	1	1	1
1	0	0	0	0	4	2	2	-0.000296476	0.00004076	-0.00002301	-0.00001771	-0.00001052	0.0000311	-0.00453202	0.00796462	-0.00980779	-0.0034379	-0.000909715	-0.000964998	0.00132157	-0.00153035	0.000108989	0.00202537	37.69	1	1	0	1
1	0	0	0	0	2	1	1	-0.0002904	0.00003823	-0.00001916	-0.00005052	-0.00002509	0.00001417	-0.00432307	0.00647338	-0.00511924	-0.00197765	0.00113785	0.000282236	0.00251699	0.00172288	-0.000606383	0.00203308	27.97	1	1	0	0
0.95781	0.00456	0	0	0.03763	2	1	1	-0.00028793	0.00009903	0.00000096	-0.00004049	-0.00002371	0.00000949	-0.00377295	0.00248548	-0.00168684	-0.00358587	-0.00022772	0.00103886	0.000942077	-0.00259811	-0.000464229	0.00203872	33.21	1	0	0	1
0.94439	0	0	0	0.05561	3	1	1	-0.00029654	0.00006295	0.0000009	-0.00002073	-0.0000298	0.0000076	-0.00318061	-0.00213461	0.00598206	-0.00158421	-0.000989812	-0.000543722	-0.000538231	0.00116586	0.00334498	0.00204847	26.92	1	0	1	1
0.89349	0.00484	0	0.01669	0.08498	3	1	2	-0.000289474	0.00009322	0.0000019	-0.00003953	-0.00002341	0.0000499	-0.00145609	-0.00655444	0.0156831	-0.000248325	-0.000345058	0.000913603	-0.000451075	-0.00156913	0.00901317	0.00204907	29.52	1	0	0	1
0.99452	0	0	0	0.00548	2	1	2	-0.000293203	0.00000702	-0.00003773	-0.00002146	-0.00002757	0.00001678	-0.00469927	0.00820854	-0.00949772	-0.00135038	0.000578453	-0.00429121	0.000937787	-0.00100923	0.00166531	0.00205456	39.3	1	1	1	1
0.92152	0.00338	0.00004	0.00121	0.07385	3	1	2	-0.000293783	0.00006641	-0.00000272	-0.0000281	-0.00002804	0.00001403	-0.00244486	-0.00405778	0.0126241	0.0012497	0.000893567	-0.000478649	0.000389284	-0.000883249	0.00472742	0.00205713	28.71	1	1	0	1
0.98905	0	0	0.01095	0	3	1	2	-0.000283947	0.0000743	-0.00003273	-0.00004694	-0.00002687	0.00000783	-0.00429704	0.00596581	-0.00597794	-0.00165603	0.0000305	-0.00151586	-0.000652452	-0.000292432	0.000645421	0.00206129	31.08	2	0	1	1
0.98524	0	0.00124	0	0.01352	3	1	1	-0.000283429	0.00005131	0.0000078	-0.00001441	-0.0000302	0.00000252	-0.00416195	0.00344178	-0.00303366	-0.00122988	-0.00121746	0.00194582	0.000568462	-0.000991013	0.000173251	0.00206204	32.02	1	1	0	0
0.99426	0	0.00574	0	0	2	1	1	-0.000292287	0.0000305	-0.00005121	-0.00005533	-0.00002478	0.00001219	-0.00458175	0.00836379	-0.00883655	-0.00142613	-0.00138935	-0.00312107	0.00139839	-0.000784976	0.001191	0.00207153	34.47	1	0	1	0
0.90926	0.00306	0	0.00642	0.08126	3	1	.	-0.00027485	0.00007019	0.00000336	-0.0000373	-0.0000217	0.00003901	-0.00103153	-0.00769437	0.0165161	0.000754402	0.00318639	0.00111781	0.00158743	-0.0010893	0.00663596	0.00207194	22.83	2	0	1	1
0.97036	0	0.01183	0	0.01781	2	1	1	-0.000285001	0.00007816	-0.00000863	-0.00004533	-0.0000257	0.000007	-0.00430889	0.00449155	-0.00481592	-0.000988886	0.000815311	-0.000333472	-0.000637403	-0.000177498	0.0000214	0.00208458	32.51	1	0	1	1
0.96955	0	0	0.01042	0.02003	3	1	1	-0.000287872	0.00003085	-0.00000226	-0.00004068	-0.00002369	0.00001337	-0.00404731	0.00339215	-0.00135486	-0.00167137	-0.000403779	0.0000445	0.00304678	0.000431856	-0.000236537	0.00208896	29.62	1	1	0	1
1	0	0	0	0	2	1	1	-0.000299472	0.00002225	-0.00000368	-0.00002486	-0.00001594	0.00002922	-0.00431499	0.00525705	-0.00455865	-0.00120387	0.000896542	-0.00173211	0.00031862	0.000855215	0.00258032	0.00209401	26.38	1	1	0	1
0.90873	0.06108	0.02976	0	0.00043	1	1	2	-0.00029123	0.00009221	0.00000649	-0.00004452	-0.00002264	0.00002701	0.000288444	-0.000101948	-0.00269341	0.00721014	-0.00213049	0.00238881	-0.00116243	-0.00154479	0.00101157	0.00210265	31.1	1	0	0	1
0.90731	0.0045	0	0	0.08819	2	1	.	-0.000282431	0.00005071	0.00000399	-0.0000259	-0.00002946	0.00002505	-0.0018242	-0.00724405	0.0160387	-0.000723334	-0.00158311	-0.00192036	-0.000356107	0.000816844	0.00883648	0.00210309	35.28	1	0	0	0
1	0	0	0	0	3	1	1	-0.000301187	0.00004829	-0.00000088	-0.00002543	-0.0000158	0.00001788	-0.00444914	0.00672649	-0.00850577	-0.00351918	-0.000647327	0.00166974	-0.00166556	-0.000322536	-0.00107599	0.00210867	32.57	1	1	0	0
0.99853	0	0	0.00004	0.00143	4	2	2	-0.000293882	0.0000207	0.00000044	-0.00001884	-0.00002963	0.00001743	-0.00456378	0.00737116	-0.00828249	-0.000723332	0.00147793	-0.00287314	-0.00108726	-0.00120312	-0.000298506	0.00211661	27.61	1	1	0	1
1	0	0	0	0	2	1	2	-0.000291744	0.00005227	-0.00001855	-0.00002337	-0.00001901	0.00002082	-0.00431921	0.00653244	-0.0050984	-0.00114008	-0.000158438	-0.00228961	0.000144399	0.00066025	0.0030849	0.00213199	26.45	1	1	0	0
0.98343	0	0	0	0.01657	3	1	2	-0.000288098	0.00001323	-0.00002357	-0.00000937	-0.0000158	0.00001874	-0.00434926	0.00828879	-0.00910679	-0.0000196	-0.000347832	-0.0015067	-0.00154996	-0.00106835	-0.000718815	0.00213929	30.14	1	1	0	1
0.98623	0	0	0.01377	0	3	1	1	-0.000300924	-0.00002581	-0.00002021	-0.00001683	-0.00003365	0.00000842	-0.00473709	0.00828389	-0.00963643	-0.00191975	0.00111806	-0.00406394	0.000352978	-0.000931336	-0.00285113	0.00214409	29.87	1	1	0	1
0.97458	0.00577	0	0	0.01965	3	1	1	-0.000301329	0.0000632	-0.0000135	-0.00001206	-0.0000261	0.0000193	-0.00462526	0.00907456	-0.0098837	-0.000656282	-0.00145379	-0.00265286	-0.00107341	0.000270928	-0.00155853	0.00215647	24.13	2	1	0	0
1	0	0	0	0	2	1	2	-0.000305252	0.00004983	-0.00002695	-0.00001455	-0.00001297	0.00001399	-0.00469249	0.00615848	-0.00529812	-0.0022052	-0.000595761	-0.000401862	-0.00103777	-0.0028013	-0.000241984	0.0021571	27.74	1	0	0	0
0.13736	0.8508	0.00657	0.00527	0	5	5	.	-0.000266419	0.00023386	0.00002048	-0.00003121	-0.00004129	0.00001409	0.0430423	0.0125242	0.00238349	-0.00355522	0.00497531	-0.000407097	-0.000382135	0.00214106	0.00142276	0.00216612	32.37	1	0	0	1
0.88596	0.01901	0	0.03063	0.0644	2	1	1	-0.000290448	0.00007818	0.00002977	-0.00001003	-0.00002732	0.00002053	-0.00174625	-0.00779944	0.016325	0.000578695	0.0000224	-0.000325423	0.0013975	0.00203076	0.00506576	0.00216835	29.16	1	1	0	0
0.90889	0	0	0.03418	0.05693	4	2	2	-0.000282887	0.00007698	0.0000046	-0.00001868	-0.00001628	0.00002182	-0.0021994	-0.0079682	0.016845	-0.000710934	-0.000220184	0.000363	-0.00123778	-0.00147754	0.0067445	0.00217636	40.62	1	1	1	1
0.99885	0.00048	0	0.00067	0	2	1	1	-0.000298727	0.0000431	0.00000462	-0.00002138	-0.00002654	0.00000222	-0.00425368	0.00650468	-0.00570235	0.000880709	0.000432723	0.00126235	-0.00283231	0.000820747	-0.00204924	0.00217822	36.48	1	1	1	1
0.99112	0	0.00888	0	0	2	1	1	-0.000291808	0.00008107	-0.00002432	-0.00003204	-0.00002238	0.00000798	-0.00484076	0.00700307	-0.00756088	-0.000494915	-0.000866451	-0.000738392	0.00128556	-0.000448624	-0.00291535	0.00220778	38.17	1	1	0	0
0.98647	0.00429	0	0	0.00924	1	1	1	-0.000287823	0.00002404	-0.00001242	-0.00001742	-0.00002308	0.00001777	-0.00456226	0.00764249	-0.00739639	-0.000941779	0.000440186	-0.00192132	-0.000333195	-0.000216829	0.00108438	0.00220954	32.23	1	0	0	0
0.97786	0.00067	0	0	0.02147	5	5	3	-0.000290568	0.00005147	-0.00002076	-0.00001619	-0.0000089	0.00001619	-0.00438746	0.00596269	-0.0097522	-0.00404355	0.000442239	0.00295649	0.00366303	0.000482122	-0.00453909	0.00220984	33.41	1	0	1	1
0.89694	0.00434	0	0.00997	0.08875	4	2	2	-0.000296123	0.00007292	0.00001484	-0.00002194	-0.00002264	0.00001228	-0.0018241	-0.00720824	0.0150938	-0.000281827	-0.00177737	0.00131928	0.000127268	-0.000937221	0.00764609	0.00221617	30.53	1	1	1	0
0.98446	0	0	0	0.01554	5	5	1	-0.000285427	0.0000279	-0.00002659	-0.00001692	-0.00002911	-0.00000518	-0.00443205	0.00642378	-0.00684249	-0.00098618	-0.00185817	-0.00100324	0.00148767	-0.00212898	0.00276435	0.00222932	25.91	1	0	0	1
0.95357	0.00166	0.00615	0	0.03862	2	1	1	-0.000279446	0.00005559	-0.00000186	-0.00004989	-0.00000338	0.00002297	-0.00394074	0.00503109	-0.00828719	-0.00432228	0.000927783	0.00171334	0.00181031	-0.00118391	-0.00158756	0.00225384	30.08	1	1	1	1
0.94316	0	0	0	0.05684	2	1	1	-0.000286928	0.00006379	-0.00001888	-0.00002939	-0.00001997	0.00001302	-0.00406127	0.00379462	-0.00358303	-0.000656112	-0.000536161	-0.00221834	-0.000552198	-0.0000983	0.000673002	0.00225399	34.28	1	1	0	1
0.71683	0.10051	0.17579	0.00687	0	2	1	1	-0.000275928	0.00007609	-0.00001585	-0.00005563	-0.0000283	0.00002144	0.00515908	-0.0166933	-0.0108705	0.0284157	-0.000910373	0.000586185	-0.0000494	0.000470347	0.000642261	0.00227096	25.54	1	1	0	1
0.97683	0	0	0	0.02317	4	2	2	-0.000288789	0.00007003	-0.00000669	-0.0000117	-0.0000086	0.0000304	-0.00414765	0.0027675	-0.00306362	-0.00258644	-0.0008532	0.00298354	0.000281506	0.000509189	0.000209323	0.00228091	34.1	2	1	1	0
0.67238	0.20525	0.12237	0	0	3	1	2	-0.00028438	0.00010138	0.00000721	-0.00004097	-0.00002793	0.0000163	0.00918409	-0.00878612	-0.00414633	0.0183428	0.000266694	0.000985015	0.00177418	0.00449881	0.00120487	0.00228176	30.75	1	1	1	1
0.86868	0.00448	0	0.02766	0.09918	2	1	1	-0.000285295	0.00010102	-0.00000597	-0.00003112	-0.00003062	0.00001518	-0.00185636	-0.00827104	0.0156195	-0.000335872	-0.000305391	0.0005144	0.000783539	0.00095492	0.00512354	0.00229279	33.13	1	1	0	0
0.8777	0	0	0.01339	0.10891	2	1	2	-0.000280249	0.00007043	0.00000118	-0.00003094	-0.00002839	0.00002919	-0.00225113	-0.00664479	0.0136175	-0.00164642	0.000888997	0.000609563	-0.000116023	-0.00209048	0.00630205	0.00231336	20.17	2	0	1	1
0.94841	0	0	0.01889	0.0327	5	5	3	-0.000289582	0.00007261	-0.00003484	-0.00003685	-0.00003087	0.00000978	-0.00357619	0.00147922	0.00130133	-0.000609256	-0.000831783	0.000740804	-0.000533687	-0.000462956	0.000437838	0.00231416	32.95	1	0	0	1
0.99916	0	0	0	0.00084	3	1	2	-0.000287374	0.00002225	-0.00000376	-0.00004485	-0.00001625	0.00002034	-0.00424048	0.00547328	-0.00479103	-0.00192836	-0.000485165	-0.00171572	-0.00135636	-0.00195412	0.000598665	0.00232044	31.49	1	0	1	1
0.96796	0	0	0.00304	0.029	3	1	2	-0.000286237	0.00005681	-0.00003125	-0.00003968	-0.00001509	0.00001845	-0.00379936	0.00119015	0.00239727	-0.000849847	-0.000702755	-0.0000233	-0.00117285	0.00148256	0.00159824	0.00232978	38.33	1	0	0	1
0.95343	0	0.00869	0	0.03788	3	1	1	-0.000284992	0.00004714	0.00000058	-0.00001339	-0.00002416	0.0000106	-0.00421925	0.00384907	-0.00266554	-0.000547236	-0.000460715	-0.00117562	-0.000850026	-0.000389991	0.0000397	0.00234753	28.67	1	0	0	1
0.90845	0	0.00821	0.00378	0.07956	2	1	1	-0.000280469	0.00009214	-0.0000011	-0.00005498	-0.00003124	0.00001511	-0.00224852	-0.00557634	0.0148493	-0.000145045	-0.000722798	0.000790783	0.000972796	-0.000354842	0.00666564	0.00235717	41.73	1	0	0	0
0.93636	0	0	0.00757	0.05607	2	1	1	-0.000300792	0.00009398	-0.00000718	-0.00003446	-0.00002641	0.00002097	-0.00336785	-0.000831188	0.00468542	0.0000118	0.000175056	-0.000199424	0.000594063	-0.00167896	0.00309323	0.00236943	32.64	1	1	0	1
0.97263	0.00343	0	0	0.02394	3	1	1	-0.000287568	0.00004832	0.00000702	-0.00003903	-0.00000668	0.0000245	-0.00402043	0.00659559	-0.00776939	-0.00154734	-0.00142011	-0.00123285	-0.000416849	-0.0000787	-0.000458391	0.00237796	37.15	1	0	1	1
1	0	0	0	0	2	1	1	-0.000281565	0.00006491	-0.00005407	-0.00005243	-0.00001667	0.00001353	-0.00470727	0.00875332	-0.00943106	-0.00192287	0.00101811	-0.00221163	-0.000230567	-0.000470042	-0.00068849	0.00237813	29.86	1	0	0	0
0.94756	0	0	0	0.05244	2	1	1	-0.000288164	0.00002939	-0.00000938	-0.00002362	-0.00001854	0.00000729	-0.00408025	0.00454063	-0.00671363	-0.00434468	-0.000932387	0.000307756	0.000952701	-0.000548186	-0.000150198	0.00237816	29.78	1	1	0	1
0.99834	0	0.00166	0	0	1	1	1	-0.000295112	0.00002026	-0.00002512	-0.00005729	-0.00001803	0.00001794	-0.00460316	0.00618923	-0.00611811	-0.000567857	0.000603899	-0.000526639	0.00047266	0.000516134	0.000353276	0.00238802	30.37	1	0	0	1
0.89453	0.01153	0	0.04322	0.05072	3	1	2	-0.000283828	0.00005973	0.00001273	-0.00002159	-0.00001283	0.0000264	-0.00182955	-0.00642703	0.0159653	0.00146029	0.000785772	0.00406203	-0.00288214	-0.000643838	0.00926731	0.00239656	31.11	1	1	0	1
0.96547	0	0	0	0.03453	1	1	1	-0.000286521	0.00006296	-0.00000212	-0.00001488	-0.00002555	-0.00000137	-0.00373439	0.00158458	0.000724789	-0.00238964	0.000815703	-0.000131388	-0.00109433	-0.000507494	0.00157619	0.00241415	31.71	1	0	1	1
0.98327	0	0.0007	0	0.01603	3	1	1	-0.000282741	0.00006892	-0.00001279	-0.00003202	-0.00002133	0.00002928	-0.00416899	0.00580516	-0.00715112	-0.00119672	0.000729513	-0.00165168	-0.00051267	0.00107204	0.00183212	0.00241913	29.4	2	1	1	1
0.90021	0.01613	0	0.01494	0.06872	3	1	2	-0.000304425	0.00007917	0.00000751	-0.00003542	-0.00003858	0.00002597	-0.0016506	-0.00745462	0.0159743	0.00114167	0.0000228	0.000479434	-0.00175939	0.00114481	0.00607773	0.00242087	31.52	1	1	1	1
0.90811	0.02362	0	0.00836	0.05991	3	1	1	-0.000286799	0.00006776	0.00001466	-0.00004431	-0.00001984	0.0000117	-0.00106726	-0.00635997	0.0157937	0.00123776	0.00121261	0.000145871	-0.00216856	-0.0010302	0.00649339	0.0024265	34.58	1	1	0	0
1	0	0	0	0	3	1	2	-0.000296147	0.00006805	-0.00001054	-0.00001962	-0.00001612	0.0000154	-0.00390674	0.00516226	-0.00312776	-0.00157847	-0.00164806	-0.000591105	-0.000273429	-0.000327311	0.00273805	0.00242927	30.07	1	1	1	1
0.95476	0.00516	0	0	0.04008	3	1	1	-0.000288189	0.00009781	0.00000163	-0.00003812	-0.00002446	0.00000794	-0.00372365	0.00245026	-0.00159465	-0.00389702	-0.000175345	0.000820823	0.00104929	-0.00278631	-0.000397373	0.00244222	31.31	1	1	1	1
0.99051	0	0	0	0.00949	3	1	2	-0.000292609	0.00003979	-0.00003249	-0.00004056	-0.00001034	0.0000182	-0.0047311	0.00773119	-0.00993563	-0.00282346	0.00314567	-0.00216689	0.00109582	-0.000397645	-0.000781619	0.00244298	37.9	1	0	1	1
0.9816	0.00081	0.00641	0	0.01118	2	1	2	-0.000298354	0.00003431	-0.00003485	-0.00003412	-0.00002116	0.00002112	-0.00452568	0.0075039	-0.00874676	-0.0000916	0.000180179	-0.00447251	-0.00265787	0.000938065	0.000135109	0.00247026	26.52	1	0	0	1
0.94606	0	0	0.01112	0.04282	2	1	1	-0.000273616	0.00009876	-0.00000639	-0.00003977	-0.00003521	0.00001091	-0.00318852	-0.00125367	0.00575277	-0.000635535	-0.000000732	-0.0000327	-0.00199547	-0.00118947	0.00330253	0.00249002	30.73	1	1	0	0
0.95187	0.00336	0	0	0.04477	4	2	2	-0.000285317	0.00006205	-0.00000604	-0.0000277	-0.00001171	0.00002941	-0.00335867	0.00113599	0.00559248	-0.000500017	0.00107677	-0.00126991	0.000563162	-0.000767917	0.00391232	0.00249964	40.78	1	0	1	1
0.48304	0.44634	0.06456	0.00606	0	2	1	1	-0.000269763	0.00016697	0.00000377	-0.00002292	-0.00001802	0.00004028	0.0227407	-0.000605067	-0.000674123	0.00799788	0.00266752	-0.00188293	-0.000151981	0.002496	0.00151742	0.00254597	26.56	1	0	0	0
0.99158	0.00842	0	0	0	2	1	1	-0.000296572	0.00001923	-0.00001998	-0.00003084	-0.0000329	-0.00000065	-0.00447348	0.00844692	-0.00952883	-0.00172703	0.00138166	-0.0011769	0.00215695	-0.000761963	-0.00200865	0.0025513	34.23	1	1	0	0
0.98037	0.01562	0	0	0.00401	2	1	1	-0.000290367	0.00004737	-0.00002834	-0.00007148	-0.00002187	0.0000196	-0.00400311	0.00642969	-0.00567708	-0.000524852	0.00162021	-0.00133192	-0.00124912	-0.00221927	-0.00143895	0.00257197	22.15	2	1	0	0
0.88646	0.00574	0	0.03093	0.07687	3	1	2	-0.000284995	0.00008409	-0.00001507	-0.00004849	-0.00002526	0.00002666	-0.00170439	-0.00298655	0.0104785	-0.00211075	-0.000504613	-0.0021729	-0.000106209	0.000751497	0.00492961	0.00258323	30.91	1	1	1	1
0.91776	0	0.00257	0.00137	0.0783	3	1	2	-0.000292436	0.00006355	-0.00000227	-0.0000332	-0.00001858	0.00003581	-0.00335241	-0.00524549	0.0113967	0.000989292	-0.000270321	0.000151433	-0.000607943	0.00144439	0.00689717	0.0025849	34.56	1	1	0	1
0.51644	0.28096	0.16242	0.00685	0.03333	2	1	1	-0.000274564	0.00009541	0.00001028	-0.00001793	-0.0000141	0.00001754	0.0142069	-0.0130645	-0.00767131	0.0209822	0.00403464	0.000415661	0.000551228	0.00234314	-0.00148074	0.00259226	30.19	1	0	1	1
0.9946	0.00171	0	0	0.00369	2	1	2	-0.000279913	0.00004582	-0.0000047	-0.00002549	-0.00002608	0.00001546	-0.00435712	0.00581924	-0.00501005	-0.000996431	-0.000285138	-0.000166873	0.000307305	-0.00190886	-0.00162715	0.00259934	28.31	1	0	0	0
0.96455	0	0	0.0097	0.02575	3	1	1	-0.000284102	0.00007817	-0.00000516	-0.00004002	-0.00000873	0.00002468	-0.00306014	-0.000344605	0.0043374	-0.00060237	0.00106902	-0.000121662	0.00029473	-0.00116201	0.002605	0.00260027	29.19	1	0	1	1
0.95888	0	0	0.00459	0.03653	2	1	1	-0.000293917	0.00006618	-0.00000396	-0.00003865	-0.00002383	0.0000326	-0.00313448	0.000897226	0.00206846	0.000176511	-0.000734958	-0.000315941	0.0010696	0.000503224	0.00820469	0.00260289	31.59	1	1	0	1
0.96568	0	0	0	0.03432	2	1	1	-0.000287443	0.00006399	-0.00001746	-0.00002768	-0.00001787	0.00002733	-0.00436044	0.0059624	-0.00550426	-0.00149361	-0.00261937	-0.00197219	-0.00102661	-0.000239552	-0.000328171	0.00261206	26.9	1	1	1	1
0.96523	0.02715	0.00762	0	0	3	1	1	-0.000294019	0.00002118	0.00000378	-0.00000776	-0.00002081	0.00001347	-0.00297137	0.00620068	-0.00756031	0.000505279	0.000521775	-0.000956947	0.000725018	0.000539992	-0.000237588	0.00261312	27.56	1	0	0	1
0.9982	0	0.0018	0	0	2	1	2	-0.000287829	0.00003259	-0.00000789	-0.00000111	-0.00001423	0.00001605	-0.00442681	0.00638441	-0.00822634	0.000566871	-0.000432784	-0.00148911	-0.00129393	-0.00141682	-0.000200986	0.00263097	39.33	1	1	1	1
0.97988	0.00106	0	0.00543	0.01363	3	1	2	-0.00029023	0.00007062	-0.00001296	-0.00004149	-0.00002714	0.00001432	-0.00405093	0.00342156	-0.00310437	-0.00128909	-0.000233467	-0.00167662	0.0000901	0.000723349	0.00168976	0.00263533	40.84	1	1	0	0
0.88077	0	0	0.01587	0.10336	3	1	2	-0.000291155	0.00008121	0.00001081	-0.00001298	-0.00001844	0.00002606	-0.00235181	-0.00766	0.0156302	-0.000824682	-0.00118698	0.00109518	-0.00132674	-0.000534175	0.00787533	0.00265778	35.01	1	1	0	0
0.41611	0.44609	0.1378	0	0	2	1	2	-0.000274302	0.0001038	0.00000061	-0.00003372	-0.00003254	0.00001523	0.0241037	-0.00454768	-0.00465696	0.0153671	0.00466769	0.000693946	0.0010054	-0.00775403	0.00299346	0.00265987	25.45	1	0	0	0
0.95742	0	0	0	0.04258	1	1	1	-0.000294096	0.00003629	-0.00000498	-0.00001745	-0.00001929	0.00000821	-0.00416068	0.00405245	-0.00677469	-0.0041675	-0.000930493	0.00170876	0.00310973	0.00181346	-0.00225364	0.00267189	30.74	1	1	0	1
0.90127	0.01345	0.0072	0.01512	0.06296	2	1	1	-0.000278327	0.00011839	0.00000252	-0.00003725	-0.00003438	0.0000062	-0.00143196	-0.00920864	0.0179631	-0.000440675	-0.00170551	0.00110394	0.000538621	-0.00144535	0.0128566	0.00268765	26.19	1	0	0	1
1	0	0	0	0	2	1	1	-0.000302485	0.00005312	-0.00003078	-0.00003955	-0.00002652	0.00000278	-0.00435944	0.00650107	-0.00628906	-0.00166271	-0.00127682	-0.0000982	-0.0013131	0.000215285	-0.0026711	0.00270173	34	1	1	1	1
0.95627	0	0	0.01095	0.03278	1	1	1	-0.00028183	0.00006861	0.00000269	-0.00002287	-0.00000958	0.00003557	-0.00377741	0.000861461	-0.00409182	-0.00550667	-0.00020482	0.00589708	0.00364429	-0.00038508	-0.0019696	0.00270831	33.61	1	0	0	0
0.98902	0	0	0	0.01098	2	1	2	-0.000279084	0.00004096	-0.00003443	-0.00003714	-0.000021	0.00002572	-0.00466623	0.00813895	-0.0087271	-0.00161798	-0.000154303	-0.00213336	-0.000995582	-0.000431774	-0.00161524	0.00272377	29.91	1	0	0	1
0.97183	0.00265	0	0	0.02552	5	5	3	-0.000283981	0.00005415	-0.00004133	-0.00006538	-0.00000496	0.00003063	-0.0045642	0.00626175	-0.00860688	-0.00151048	0.000325618	-0.00150729	-0.00111614	-0.000107934	-0.00321346	0.00273163	32.54	1	0	0	0
0.71829	0.16935	0.11236	0	0	2	1	1	-0.000269061	0.00006186	0.00000505	-0.00004222	-0.00004647	0.00000551	0.00730736	-0.0109705	-0.00279591	0.0215845	0.00169199	0.000986787	-0.00055036	-0.000367318	0.000703188	0.00274005	30.02	1	1	0	1
0.96418	0.01267	0.00407	0	0.01908	4	2	1	-0.000291722	0.00003446	-0.00000357	-0.00004259	-0.00002693	0.00001854	-0.00397715	0.00355817	-0.00161096	0.000036	0.000252117	-0.00110168	-0.00119995	0.000411492	0.000568109	0.00274994	33.59	1	0	0	0
0.9411	0	0	0	0.0589	3	1	2	-0.000286308	0.00004249	-0.00003063	-0.00003637	-0.00001269	0.00002338	-0.00420985	0.00472334	-0.00603626	-0.00383785	-0.0000164	-0.000900915	0.00156291	0.000270291	-0.00103496	0.0027561	27.55	1	0	0	0
0.99893	0	0	0	0.00107	3	1	1	-0.000290605	0.00005019	-0.00001763	-0.00002292	-0.000016	0.00003108	-0.00466244	0.0081014	-0.00808069	-0.00093374	-0.000811768	-0.00035244	-0.000921814	0.000514155	0.000715229	0.00277072	35.62	1	1	0	1
0.99394	0	0.00606	0	0	2	1	.	-0.000290151	0.00001226	-0.00004736	-0.00002668	-0.00002418	0.00001687	-0.00482435	0.00905054	-0.0108366	-0.00139413	-0.000120923	-0.00304717	-0.00203609	-0.000612628	0.0000921	0.00278146	26.33	1	1	0	0
0.91975	0.00094	0	0.00923	0.07008	1	1	1	-0.000284789	0.00007167	0.00000729	-0.00001132	-0.00001616	0.00001983	-0.00313057	-0.00151383	0.0055711	-0.00227374	0.000108907	0.00411404	0.00114391	-0.000991032	0.00340469	0.00278554	34.96	1	0	0	1
0.9487	0	0	0	0.0513	3	1	.	-0.000295098	0.00003092	-0.00000676	-0.00001731	-0.00003268	0.00000643	-0.00326674	-0.00117856	0.00554022	-0.000668973	-0.00126594	-0.00109736	-0.000929351	-0.000746799	0.00336474	0.00278587	26.6	1	1	1	1
0.99714	0	0	0	0.00286	3	1	1	-0.000290163	0.00005293	-0.00002202	-0.00001554	-0.00001621	0.00002679	-0.00384783	0.00495116	-0.00396641	-0.000554009	-0.000183301	-0.00198513	0.00148811	0.000595704	0.00134408	0.00280343	26.15	1	0	0	1
0.96983	0	0	0	0.03017	2	1	1	-0.000286782	0.00005899	-0.00002216	-0.00003984	-0.00002458	0.00001855	-0.00422583	0.00369603	-0.00381108	-0.000463092	-0.00184418	0.000512132	0.00326263	-0.000988699	-0.000930614	0.00280962	29.27	1	1	0	1
1	0	0	0	0	2	1	1	-0.000303731	0.0000594	0.00000212	-0.00005404	-0.00002707	-0.00000152	-0.00456987	0.00575508	-0.00571017	-0.00221754	-0.000626422	-0.000132592	-0.00083387	-0.000106456	0.000523734	0.00284726	34.46	1	0	0	1
0.94549	0	0	0	0.05451	3	1	2	-0.00029142	0.00007156	0.00001861	-0.00002037	-0.00001277	0.0000207	-0.00312477	-0.000860829	0.00573494	-0.000808594	-0.00056857	0.00114149	0.00170704	0.000577975	0.00184857	0.00287527	25.95	1	1	1	1
0.94277	0.00378	0	0	0.05345	3	1	2	-0.000291052	0.00006821	-0.00001096	-0.00002627	-0.00000134	0.00002463	-0.00396279	0.00420982	-0.0075058	-0.00445175	0.00030284	0.00464047	0.00212602	-0.000468333	-0.00543516	0.00288821	23.77	2	1	1	1
0.93767	0	0	0.0178	0.04453	2	1	1	-0.000282256	0.00005873	0.00000958	0.00000455	-0.00001686	0.00003032	-0.00318892	-0.00361885	0.00857189	-0.00248881	0.000344884	-0.00101012	0.00157492	0.000448956	0.00544159	0.00289785	32.43	1	0	0	1
0.99601	0	0	0	0.00399	3	1	1	-0.000297496	0.00006693	-0.00004336	-0.00002449	-0.00001969	0.00000614	-0.00476837	0.00838963	-0.00960741	-0.00184387	0.00198031	-0.00247456	0.000703676	-0.000555475	-0.000677619	0.00290565	33.66	1	1	0	1
1	0	0	0	0	4	2	2	-0.000289328	0.00003227	-0.00002156	-0.00001331	-0.00000651	0.00004219	-0.00446993	0.00714372	-0.0091717	-0.00108573	-0.000183793	-0.000975816	-0.000153713	0.000527403	0.000934103	0.00290948	37.11	1	1	1	1
0.97715	0	0	0.00696	0.01589	3	1	1	-0.000285543	0.00008841	-0.00001429	-0.00004202	-0.00003837	0.00000511	-0.00380978	0.00132652	0.00000612	-0.00208207	-0.00116176	0.00282008	0.00082648	0.000152426	0.00185847	0.00293677	28.62	1	0	1	1
0.93778	0	0.01349	0	0.04873	3	1	2	-0.000280633	0.00002466	-0.0000193	-0.0000216	-0.00002208	0.00001306	-0.00432133	0.00571779	-0.00733605	-0.00325426	-0.000883693	-0.000197037	0.000628932	0.00161211	-0.00117735	0.00295723	31.73	1	0	1	1
0.99571	0	0	0.00429	0	5	5	3	-0.000302729	-0.0000083	-0.00002653	-0.00004667	-0.00002776	-0.00000641	-0.00462633	0.0075168	-0.00747415	-0.00245457	0.000718245	-0.00255785	0.000453626	0.00000157	0.0007538	0.00296359	26.61	1	0	1	1
0.91583	0	0	0.01916	0.06501	2	1	1	-0.000294977	0.00011014	0.00000269	-0.00003453	-0.00002363	0.00002294	-0.00233182	-0.00579916	0.015372	-0.000160346	0.000672791	-0.000896227	-0.000504611	0.00174103	0.00549686	0.00297	24.05	1	1	1	1
0.90971	0	0	0.02657	0.06372	2	1	2	-0.000297174	0.00005653	0.00000847	-0.00005362	-0.00002347	0.00001593	-0.00213577	-0.00750627	0.0160443	0.000946066	0.000779762	-0.000915332	0.000924533	0.000841713	0.00630396	0.00297452	.	1	0	.	.
0.95126	0	0.0137	0	0.03504	4	2	1	-0.000298494	0.00007589	-0.00000312	-0.00003586	-0.00001019	0.00001942	-0.0039175	0.00360066	-0.00272815	-0.000592939	-0.000103666	0.0016475	-0.00161709	0.000282027	0.000702058	0.0029864	28.76	1	1	0	0
0.98343	0	0.00324	0	0.01333	1	1	1	-0.000287534	0.00004028	0.00002359	-0.00001306	-0.00002994	0.00001256	-0.00439654	0.00550251	-0.00399349	0.000590173	-0.000241924	-0.00242698	-0.00049341	0.00207943	0.000789977	0.00299806	30.28	1	1	0	0
0.91264	0.00571	0	0	0.08165	3	1	1	-0.000287323	0.00007922	-0.00002005	-0.00002793	-0.00002594	0.0000095	-0.00289881	-0.0022013	0.00813859	-0.000470102	0.0000485	0.000142786	0.000186165	0.000554585	0.00307349	0.00299949	22.76	1	1	0	1
0.93973	0	0	0.01085	0.04942	5	5	3	-0.000286729	0.00006847	-0.00001685	-0.00002257	-0.00001574	0.00003418	-0.00322968	-0.00129059	0.00540198	0.00010441	-0.000134087	-0.00051849	0.000535035	-0.00138032	0.0032077	0.00305241	33.6	1	0	0	1
0.95004	0	0	0.01367	0.03629	3	1	2	-0.000286727	0.00003931	0.00000579	-0.00004994	-0.00002294	0.000017	-0.00287643	-0.00210424	0.00812156	0.000529377	0.000560456	0.000121043	-0.000182164	-0.000188977	0.00325425	0.00305379	26.42	1	1	0	1
0.98175	0	0.00172	0	0.01653	4	2	1	-0.000287891	0.00007082	-0.00000638	-0.00000418	-0.00001236	0.00003033	-0.00422798	0.00524674	-0.00676561	-0.0021049	-0.000885089	-0.00199215	0.000584564	-0.000575421	-0.000982764	0.00309658	35.06	1	0	1	0
0.95726	0	0	0	0.04274	1	1	1	-0.000279471	0.00008631	-0.00002014	-0.00004481	-0.00000678	0.00002316	-0.00406705	0.0047065	-0.00855238	-0.0043978	0.000320417	0.00158177	0.00136157	0.0000774	-0.00106923	0.00317935	28.67	1	1	0	0
0.98926	0	0	0.00167	0.00907	3	1	.	-0.000292846	0.00001497	-0.00001616	-0.00004274	-0.00002862	0.00000547	-0.00443077	0.00414357	-0.00473604	-0.00125309	0.000018	-0.000540145	0.0015418	-0.00238853	0.00141569	0.00318181	27.37	1	0	0	0
0.73608	0.11311	0.15081	0	0	3	1	1	-0.000281842	0.00008997	-0.00001305	-0.00004712	-0.0000379	0.00000911	0.00577602	-0.0137745	-0.00748073	0.0255092	-0.00117188	0.00137409	0.00186185	-0.00157121	0.000125778	0.00318648	24.21	1	1	.	.
0.96415	0	0	0.0056	0.03025	3	1	3	-0.000288287	0.00006295	-0.00002754	-0.00005068	-0.00003099	0.00001789	-0.00413532	0.00304965	-0.00395857	-0.00171392	-0.00181984	-0.00197631	0.0000993	0.000257043	-0.000910949	0.00322406	31.99	1	0	0	0
0.91635	0.01239	0	0.00016	0.0711	2	1	1	-0.000282956	0.00008563	-0.00000267	-0.00003632	-0.0000214	0.00001776	-0.0023241	-0.00202513	0.00859346	-0.000933235	-0.000116159	-0.00104526	-0.000648298	0.000196212	0.00254678	0.00322894	26.31	1	1	0	1
0.87684	0.00735	0	0.0209	0.09491	3	1	1	-0.00029354	0.0000847	-0.00000333	-0.00003095	-0.00003083	0.00001559	-0.00132748	-0.00818899	0.0165756	-0.00105781	0.000884567	0.0010092	0.000559917	-0.000891419	0.00757253	0.00322998	45.73	1	0	1	1
0.9961	0.00292	0.00098	0	0	3	1	1	-0.000281215	0.00005168	-0.00004473	-0.00004484	-0.00001992	0.0000229	-0.00423943	0.00623573	-0.00953983	-0.00289546	0.000871064	0.00162548	0.00097259	-0.000674025	0.00142273	0.00323584	26.73	1	1	0	1
0.94319	0	0	0	0.05681	3	1	2	-0.000282794	0.00005954	-0.00002863	-0.00005324	-0.00001128	0.00002833	-0.00338112	0.000593612	0.00422827	-0.000545327	0.00148216	-0.000703187	0.000917608	0.000857567	0.00318722	0.00325633	31.87	1	1	0	1
0.9774	0	0	0	0.0226	4	2	1	-0.000287515	0.00007201	-0.00001209	-0.00001079	-0.00002209	0.00002383	-0.00408818	0.00382422	-0.00684568	-0.00381329	0.000634116	-0.00125733	0.000903948	0.0000178	-0.0021425	0.00325643	32.06	1	1	1	1
0.88284	0	0	0.02029	0.09687	4	2	1	-0.000292867	0.00003385	0.00002439	-0.00001494	0.00002041	0.00009224	-0.00170181	-0.00762015	0.015297	0.000263161	0.000528062	-0.000478356	-0.00072128	-0.00117172	0.00699589	0.00333891	36.73	1	1	1	1
0.99748	0	0	0	0.00252	1	1	1	-0.000288201	0.00003603	-0.00001739	-0.00005426	-0.00002712	0.00000452	-0.00428523	0.00542165	-0.00574177	0.0000603	0.000478107	-0.00316127	0.000574327	-0.000192629	-0.000348473	0.00334269	27.18	1	1	0	1
0.97667	0	0	0	0.02333	2	1	1	-0.000288312	0.00002434	-0.00001897	-0.0000161	-0.00002099	0.00001117	-0.00454199	0.0072775	-0.00731187	-0.00202038	-0.00131543	-0.00259473	0.0000617	-0.00131632	0.00356699	0.00335099	26.68	1	0	0	1
0.95653	0.02547	0	0.00412	0.01388	2	1	1	-0.000290066	0.00005861	-0.00003041	-0.00003061	-0.00003011	0.00000188	-0.0026376	0.00510739	-0.00627968	-0.00347562	-0.000942226	-0.00121731	-0.000154663	-0.000952181	0.000053	0.00336003	34.09	1	1	0	1
1	0	0	0	0	3	1	1	-0.000302818	0.00004178	-0.00001932	-0.0000193	-0.00000605	0.00003733	-0.00468142	0.00923842	-0.00934634	-0.000758556	0.00206584	-0.000527588	-0.00186856	-0.00380703	-0.0069096	0.00337843	34.93	1	1	1	1
0.90404	0.00066	0	0.0163	0.079	3	1	2	-0.000277699	0.00008372	0.00001793	-0.00001564	-0.00002157	0.0000411	-0.00236936	-0.00580983	0.0114935	-0.00291822	0.000416951	-0.0000397	-0.00034708	-0.000187571	0.00487855	0.00339876	25.75	1	1	0	0
0.95842	0	0	0	0.04158	2	1	1	-0.000304597	0.00002534	-0.00001422	-0.00003891	-0.00002567	0.00001577	-0.0032622	0.000108281	0.00359167	-0.00147919	0.00177171	-0.00229948	0.0011454	-0.00243924	0.00295552	0.00347935	27.71	1	1	0	0
0.96873	0	0.00599	0	0.02528	3	1	1	-0.000290992	0.00006576	-0.0000017	-0.00004638	-0.00002694	0.00001953	-0.00413094	0.00472294	-0.00612887	-0.00152106	0.000725926	0.000884847	-0.00145099	0.00122509	-0.000472682	0.00348084	25.16	1	0	0	1
1	0	0	0	0	3	1	1	-0.000294337	0.00005064	-0.00000734	-0.00003205	-0.0000178	0.00002374	-0.00429453	0.00663376	-0.00629623	-0.00177408	-0.000806253	-0.000356032	0.000726947	-0.00219901	-0.000329474	0.00348388	28.8	1	1	0	1
0.98841	0	0	0	0.01159	2	1	1	-0.000287041	0.00005237	-0.00003135	-0.00006898	-0.00001018	0.0000166	-0.00459821	0.00716509	-0.00811231	0.000549732	-0.000872828	-0.000819531	-0.000549974	-0.0000483	-0.00364174	0.00349499	31.68	1	0	1	1
0.69811	0.1823	0.10228	0.01731	0	2	1	1	-0.000277094	0.00011474	0.00000704	-0.00001568	-0.0000176	0.00002348	0.00805082	-0.00858184	-0.00476446	0.0133065	0.00396436	0.000297248	-0.000270852	-0.00235023	0.00140608	0.00351826	23.59	1	1	0	1
0.96673	0.00043	0	0	0.03284	3	1	1	-0.000290159	0.00005217	-0.00000827	-0.0000489	-0.00001366	0.00001619	-0.00406445	0.00500841	-0.00527559	-0.00250309	0.000429342	0.00462665	-0.000468004	0.000366857	-0.00130731	0.00351866	29.03	1	1	0	1
0.9545	0.00386	0	0	0.04164	2	1	1	-0.000291525	0.00002169	-0.00000725	-0.0000484	-0.00001311	0.00002684	-0.00415876	0.00579033	-0.00803098	-0.00547222	0.000238042	0.00384841	0.000108334	0.00154177	-0.00311058	0.00352574	29.85	1	1	0	0
0.97802	0.00471	0.00213	0.01514	0	3	1	1	-0.000304644	0.00004909	-0.0000073	-0.00003591	-0.00002254	0.00001228	-0.00383361	0.00442093	-0.00637325	-0.00455375	0.0000265	0.000290009	-0.0000112	0.00116255	0.000862891	0.00352817	41.19	1	1	0	1
0.9433	0	0	0	0.0567	2	1	1	-0.000291135	0.0000916	-0.00000148	-0.00001107	-0.00000979	0.00000768	-0.00445831	0.00709275	-0.0101465	-0.00550331	-0.00089577	0.0023926	0.00318718	-0.00006	-0.00250399	0.00353998	34.54	1	1	1	1
0.96284	0.00685	0.00427	0	0.02604	2	1	1	-0.000288489	0.00008112	-0.00000834	-0.00003227	-0.00001	0.00002811	-0.00415949	0.00410741	-0.00644226	-0.00333167	-0.000127268	0.000383483	0.00364387	0.000317454	-0.00071156	0.00355128	28.98	1	1	0	0
0.94489	0.00495	0	0.0053	0.04486	3	1	2	-0.000300928	0.0000586	-0.00001082	-0.0000308	-0.00002346	0.00001187	-0.00324413	-0.00122081	0.00310846	-0.000356384	0.00033073	0.00233566	-0.000334543	0.000848028	0.000797905	0.00360861	33.39	1	1	1	1
0.89641	0.02092	0.06992	0	0.01275	2	1	1	-0.000282461	0.00009325	-0.00000987	-0.00002505	-0.00002548	0.00001203	-0.00032824	-0.00819762	0.00439684	0.0131376	-0.000939743	0.000234415	-0.0000799	0.00273671	0.00443943	0.00361023	25.13	1	1	0	0
0.96993	0.00022	0.00013	0	0.02972	3	1	2	-0.000292972	0.00002613	-0.00001331	-0.00006061	-0.00002391	0.00001662	-0.00459171	0.00581458	-0.00697089	-0.00332734	-0.000935537	-0.00104266	-0.00194446	0.000399156	-0.00370932	0.00369827	32.66	1	1	0	1
0.97758	0	0	0	0.02242	3	1	1	-0.000288274	0.00005231	-0.00003882	-0.00001959	-0.00000995	0.00001863	-0.00436465	0.00555628	-0.00709652	-0.00537535	-0.000488221	0.000664652	0.00207962	-0.000547412	0.000446043	0.00378056	37.47	1	1	1	1
0.86651	0.01342	0.07942	0	0.04065	2	1	1	-0.000280095	0.00009024	0.00001957	-0.00003261	-0.00002037	0.00002427	0.000112099	-0.00994066	0.00253422	0.0123169	0.000935268	0.00174501	-0.000459949	0.000648108	0.00702794	0.00380763	30.9	1	0	0	1
0.98984	0.00313	0.00703	0	0	3	1	1	-0.000285487	0.00007812	-0.00004055	-0.00004554	-0.00002396	0.00000743	-0.00343044	0.00447933	-0.00361113	-0.00100964	0.000856076	-0.00157578	0.000463954	0.000192872	-0.00147743	0.00388323	38.67	1	0	0	1
0.95055	0	0	0	0.04945	2	1	1	-0.000287077	0.00004645	0.00000455	-0.00004015	-0.00002704	0.00002314	-0.00409235	0.00361909	-0.0032189	-0.0013916	0.000151558	0.00196219	0.000223129	0.00171128	-0.00108728	0.00393165	29.68	1	0	1	1
0.99596	0	0	0.00404	0	4	2	1	-0.000299317	0.0000488	0.00000314	-0.00003625	-0.00001926	-0.00000457	-0.0045981	0.00784339	-0.00733719	-0.00173698	-0.000314527	-0.00172977	0.00188644	0.0000398	-0.000393251	0.00420862	27.08	1	1	0	1
0.94096	0	0	0	0.05904	1	1	1	-0.000289405	0.00004127	-0.00002687	-0.00005225	-0.00002787	-0.00000064	-0.00429939	0.00631215	-0.00702266	-0.00179279	0.00118494	-0.00184552	-0.000155927	0.000994756	-0.00232616	0.00444876	24.82	1	0	0	0
0.9161	0.01139	0	0.00833	0.06418	2	1	1	-0.000287476	0.00008025	-0.00001289	-0.00002737	-0.00002627	0.00000933	-0.00215778	-0.00522611	0.0121817	-0.0000976	0.000164921	0.000296338	0.00112642	-0.00121236	0.00714502	0.00448847	30.34	1	0	0	0
0.99349	0	0.00651	0	0	2	1	1	-0.000287045	0.00009138	-0.00001305	-0.00003247	-0.00003539	0.00001313	-0.00438456	0.00543603	-0.00495953	0.000893325	-0.0000459	-0.000480612	0.000752368	-0.0000726	0.00148245	0.00452528	34.34	1	1	1	1
0.97001	0	0	0	0.02999	3	1	2	-0.000299285	0.00001874	-0.00002056	-0.0000493	-0.00003024	0.00001341	-0.00452129	0.00765252	-0.00887166	-0.00333157	-0.000761635	-0.000194043	0.000661452	0.00112933	-0.00266418	0.00467949	35.5	1	1	0	1
0.96696	0	0	0	0.03304	3	1	2	-0.000286595	0.00008115	-0.00003508	-0.00001931	-0.00002989	-0.00001248	-0.00440361	0.00520733	-0.00527828	-0.00205984	-0.0012315	-0.000134198	-0.00121022	0.00190154	0.0000718	0.00468706	30.49	1	1	1	1
0.99652	0.00102	0	0	0.00246	3	1	1	-0.000296783	0.00006447	-0.00000881	-0.0000396	-0.00001791	0.00001897	-0.0038542	0.00173514	-0.000055	-0.000297246	0.00046434	0.00188376	0.00213466	0.0015638	0.000465651	0.00479431	30.39	1	1	0	0
1	0	0	0	0	1	1	1	-0.000302197	0.00003052	-0.00002556	-0.00002419	-0.00001166	0.00000847	-0.00436906	0.00535647	-0.00641292	-0.00158303	-0.00059692	0.000249897	-0.000231048	0.000451702	-0.000861354	0.00488065	25.05	1	1	0	1
0.90949	0.00734	0.00845	0.01196	0.06276	2	1	1	-0.000289164	0.00006597	0.00001487	0.00000232	-0.00002701	0.0000122	-0.0019625	-0.00588996	0.0145492	0.00242109	-0.000442035	-0.00195656	-0.000932481	0.00296744	0.00920834	0.00500787	31.33	1	1	1	0
0.949	0	0	0.00966	0.04134	2	1	1	-0.000291829	0.00006993	-0.00003395	-0.00005452	-0.00000665	0.00002557	-0.00391545	0.00351158	-0.00615377	-0.00485815	0.000852687	0.00254155	-0.00107982	0.00136072	-0.000443798	0.00569369	27.72	1	1	0	1
0.96271	0	0.01218	0.02511	0	2	1	.	-0.000286278	0.00007651	-0.0000011	-0.00004197	-0.00001662	0.00000172	-0.00289854	-0.00143563	0.00604679	0.00266167	-0.00131303	-0.0032822	-0.000392729	-0.00224648	0.0104417	0.00569401	26.96	1	0	0	1
0.99337	0	0	0.00663	0	3	1	1	-0.000289968	0.00000367	-0.0000253	-0.00005057	-0.00003485	0.00000961	-0.00472762	0.00819226	-0.0102742	-0.00256785	-0.000741227	-0.00131212	-0.000601425	-0.00169173	-0.00208644	0.005826	38.65	1	0	1	1
0.91725	0	0.04883	0.03392	0	3	1	1	-0.000288875	0.00012874	0.0000096	-0.00005056	-0.00002253	0.00001206	-0.00240276	-0.00777952	0.0199144	0.00349197	-0.0054181	-0.00250258	0.00211505	0.000727854	0.178789	0.060077	39.46	1	1	0	1
